# Supplementary material for: The impact of agricultural green finance on the level of agricultural green development
Source: PLoS One. 2025 Jun 5;20(6):e0323703. doi: 10.1371/journal.pone.0323703 (PMC12140420; doi:10.1371/journal.pone.0323703)
Supplement: S1 Data — Basic data. (XLSX) [file pone.0323703.s001.xlsx]

## Sheet: Variable data
area	year	Agricultural green development level（agd）	Agricultural green finance development level（agf）	Average years of schooling for rural residents（edu）	Logarithm of real per capita disposable income of rural residents （lnrni）	Logarithm of rural household fixed asset investment(lnfa)	Fiscal expenditure to support agriculture(fis)	Logarithm of traffic level (lntr)	Number of agricultural green patent applications per capita(pagp)	Environmental regulation(envi)
Beijing	2011	0.431538	0.286732	8.91835	9.59803	4.09601	0.0577278	0.81093	4.47099	0.578503
Beijing	2012	0.461274	0.317582	9.29631	9.67717	3.88156	0.0604273	0.824175	4.44846	0.682765
Beijing	2013	0.480407	0.337924	8.83648	9.75177	3.92197	0.071309	0.832909	7.33728	0.810793
Beijing	2014	0.488561	0.377002	9.21587	9.76438	3.94739	0.0759543	0.837248	7.26882	1.3756
Beijing	2015	0.483471	0.409336	9.2978	9.83288	3.93183	0.0740331	0.841567	8.67749	1.9631
Beijing	2016	0.521424	0.44932	9.30444	9.90022	4.02892	0.0692308	0.845868	9.32854	2.5026
Beijing	2017	0.538424	0.481035	9.66026	9.96441	4.16044	0.0759534	0.854415	12.5907	3.53108
Beijing	2018	0.566756	0.471875	9.37663	10.0285	4.162	0.0770992	0.858662	10.8493	3.481
Beijing	2019	0.58445	0.46869	9.4089	10.0938	4.35414	0.078916	0.8671	10.8626	3.01774
Beijing	2020	0.587446	0.508593	9.51568	10.1175	4.42604	0.0698872	0.86289	13.7143	2.20232
Beijing	2021	0.60172	0.566185	9.19846	10.2068	4.89784	0.0690989	0.8671	16.1679	2.02665
Tianjin	2011	0.315101	0.201426	8.03765	9.41908	3.3322	0.0510931	0.476234	1.15385	0.207732
Tianjin	2012	0.33542	0.198396	8.10264	9.52199	3.11352	0.0471146	0.48858	1.52459	0.234405
Tianjin	2013	0.329534	0.209626	8.29644	9.61319	3.33932	0.0482614	0.512824	1.75	0.274229
Tianjin	2014	0.340253	0.237537	8.33916	9.66581	3.36038	0.0467674	0.536493	1.69643	0.317895
Tianjin	2015	0.353616	0.22728	8.30841	9.73168	2.91235	0.0482884	0.565314	2.18868	0.40053
Tianjin	2016	0.365764	0.236543	8.30996	9.79363	3.17805	0.0435258	0.582216	2.82353	0.360827
Tianjin	2017	0.365884	0.262489	8.44376	9.85312	2.7213	0.0482441	0.565314	2.20833	0.601713
Tianjin	2018	0.381536	0.239431	8.68284	9.89186	2.92316	0.0533994	0.559616	3.13333	0.336979
Tianjin	2019	0.391241	0.348869	8.72911	9.93807	2.94444	0.0454236	0.548121	3.13953	1.19405
Tianjin	2020	0.43309	0.286428	8.27148	9.95322	2.76632	0.0490529	0.565314	3.33333	0.26534
Tianjin	2021	0.45762	0.260049	8.31011	10.0248	2.79117	0.046949	0.500775	4.25882	0.182418
Hebei	2011	0.360408	0.291576	8.02853	8.87062	6.41362	0.103494	2.78625	0.0377104	0.0424536
Hebei	2012	0.358675	0.272979	8.15349	8.97263	6.32382	0.10756	2.82494	0.0500705	0.0444046
Hebei	2013	0.368161	0.294696	8.03425	9.05714	6.33771	0.115909	2.89481	0.0392727	0.0577693
Hebei	2014	0.373902	0.306153	8.0949	9.15185	6.26473	0.124756	2.92047	0.0426009	0.0668547
Hebei	2015	0.379196	0.308519	7.99128	9.22831	6.29803	0.126503	2.95282	0.0982972	0.10025
Hebei	2016	0.393417	0.278923	7.8613	9.28911	6.01835	0.132373	2.97246	0.139123	0.0947763
Hebei	2017	0.394344	0.309957	8.07991	9.35279	5.9804	0.117923	2.99022	0.163904	0.122277
Hebei	2018	0.413172	0.337649	8.01706	9.41459	5.89523	0.117298	2.99923	0.190428	0.140495
Hebei	2019	0.42449	0.333364	8.22931	9.47445	5.76142	0.117735	3.01945	0.183369	0.158551
Hebei	2020	0.447758	0.33938	7.81439	9.52142	5.59173	0.109582	3.05683	0.203681	0.149199
Hebei	2021	0.465895	0.305162	8.03684	9.6084	5.6287	0.104517	3.06945	0.27722	0.096474
Shanxi	2011	0.335341	0.294508	8.10293	8.63077	5.46553	0.102141	2.62901	0.0261422	0.11548
Shanxi	2012	0.334587	0.318759	8.24984	8.73158	5.63264	0.112206	2.65042	0.0394225	0.113866
Shanxi	2013	0.349617	0.340808	8.27996	8.81819	5.66122	0.112103	2.66166	0.0422547	0.116985
Shanxi	2014	0.358656	0.308323	8.23923	9.01251	5.76863	0.106264	2.6769	0.0538077	0.109168
Shanxi	2015	0.359983	0.298847	8.42554	9.07614	5.80091	0.11524	2.68171	0.0763734	0.117439
Shanxi	2016	0.36895	0.31449	8.51749	9.12957	5.82777	0.125994	2.69056	0.0995673	0.140143
Shanxi	2017	0.369281	0.32865	8.68551	9.19217	5.76644	0.127224	2.69598	0.135894	0.149516
Shanxi	2018	0.3888	0.329482	8.54651	9.2598	5.55567	0.135702	2.69935	0.169531	0.190283
Shanxi	2019	0.400584	0.355537	8.64138	9.3238	5.1924	0.132764	2.70938	0.179794	0.24304
Shanxi	2020	0.425492	0.358181	8.48963	9.36422	4.81543	0.127901	2.71204	0.148585	0.241907
Shanxi	2021	0.494127	0.323937	8.42907	10.5384	4.88432	0.101896	2.71403	0.223275	0.175605
Inner Mongolia	2011	0.338744	0.323623	7.72261	8.80111	4.72916	0.131031	2.83439	0.0162194	0.108752
Inner Mongolia	2012	0.356643	0.331768	7.92175	8.9127	4.84419	0.131592	2.85244	0.0137237	0.109402
Inner Mongolia	2013	0.360446	0.365605	7.81783	9.00671	4.98361	0.126564	2.87751	0.0331963	0.0965085
Inner Mongolia	2014	0.373921	0.386763	7.58449	9.14373	5.04343	0.133427	2.90362	0.0196915	0.0979145
Inner Mongolia	2015	0.379547	0.393561	7.67228	9.20989	5.15963	0.158849	2.93119	0.0393633	0.118847
Inner Mongolia	2016	0.392198	0.373004	7.75155	9.27342	5.23164	0.161548	3.03687	0.030581	0.107873
Inner Mongolia	2017	0.391248	0.383559	7.67489	9.33822	5.22736	0.178306	3.05447	0.0637301	0.100134
Inner Mongolia	2018	0.412835	0.358888	7.74707	9.4118	5.11799	0.1871	3.06991	0.098561	0.107585
Inner Mongolia	2019	0.430253	0.351299	7.8079	9.48606	5.04471	0.171486	3.08694	0.155724	0.0961704
Inner Mongolia	2020	0.448718	0.348454	7.745	9.54009	4.9788	0.164623	3.11085	0.130926	0.0879142
Inner Mongolia	2021	0.464235	0.373748	7.74115	9.63066	4.99586	0.15628	3.12148	0.158768	0.0765435
Liaoning	2011	0.426718	0.250265	7.81734	9.02359	5.68968	0.0842838	2.38232	0.115736	0.0613903
Liaoning	2012	0.423963	0.261555	7.74245	9.12204	5.7101	0.0888472	2.40333	0.138197	0.066547
Liaoning	2013	0.434417	0.260594	7.98028	9.21288	5.75985	0.0897609	2.45187	0.184264	0.0723955
Liaoning	2014	0.438772	0.26107	7.97583	9.2606	5.72031	0.0873636	2.48906	0.181723	0.0693532
Liaoning	2015	0.456376	0.265519	8.01242	9.32118	5.62942	0.0995326	2.53528	0.162455	0.0650091
Liaoning	2016	0.463028	0.267509	7.98816	9.36943	5.54869	0.105021	2.53528	0.158773	0.0548687
Liaoning	2017	0.458944	0.26823	8.13491	9.42357	5.45104	0.094116	2.55412	0.202868	0.0657418
Liaoning	2018	0.470097	0.24682	8.28202	9.46783	5.33175	0.0865059	2.5611	0.181231	0.0538535
Liaoning	2019	0.489932	0.25125	8.16177	9.53662	5.40268	0.0874787	2.5749	0.198094	0.0678483
Liaoning	2020	0.508715	0.253531	8.05629	9.58321	5.3452	0.0839404	2.62104	0.207607	0.0476169
Liaoning	2021	0.530469	0.236598	8.00896	9.67265	5.44372	0.069642	2.62684	0.241889	0.0361703
Jilin	2011	0.368823	0.280268	7.81645	8.92399	5.37574	0.116076	2.25968	0.0214763	0.112496
Jilin	2012	0.364576	0.273132	7.95633	9.03559	5.52266	0.117878	2.27829	0.0429266	0.111907
Jilin	2013	0.375137	0.275877	7.84313	9.11942	5.5393	0.115951	2.28849	0.024708	0.117936
Jilin	2014	0.382671	0.286194	7.75708	9.21826	5.44975	0.105957	2.30757	0.0477384	0.125432
Jilin	2015	0.392128	0.262584	7.84354	9.25181	5.28675	0.127012	2.3263	0.0458635	0.105589
Jilin	2016	0.399567	0.258637	7.88981	9.30096	5.01728	0.15351	2.37584	0.042106	0.128707
Jilin	2017	0.390492	0.261875	7.69838	9.34915	5.03695	0.148903	2.38784	0.0835644	0.128507
Jilin	2018	0.396871	0.259427	7.80091	9.3862	5.02848	0.141849	2.40153	0.117976	0.121646
Jilin	2019	0.413908	0.291118	7.9676	9.43563	4.7458	0.143476	2.41323	0.102122	0.14591
Jilin	2020	0.435001	0.275087	8.08634	9.47809	4.79414	0.139999	2.42303	0.173729	0.106751
Jilin	2021	0.44607	0.305078	7.94493	9.56164	4.9523	0.125053	2.43274	0.157856	0.0861917
Heilongjiang	2011	0.381779	0.285524	7.75666	8.93468	5.76362	0.127404	2.78192	0.0445006	0.0518837
Heilongjiang	2012	0.392534	0.306425	7.65506	9.03137	5.76926	0.135706	2.80397	0.059191	0.0448169
Heilongjiang	2013	0.39318	0.340478	7.92757	9.11395	5.80754	0.137035	2.81061	0.0568317	0.039175
Heilongjiang	2014	0.410815	0.313872	7.8459	9.17967	5.6771	0.142002	2.82435	0.105673	0.0349347
Heilongjiang	2015	0.419831	0.328244	7.77931	9.22834	5.70278	0.169495	2.82968	0.108035	0.0492631
Heilongjiang	2016	0.436326	0.377498	7.62602	9.27184	5.37898	0.189663	2.83732	0.091837	0.0355652
Heilongjiang	2017	0.441778	0.315688	7.76744	9.32203	5.3627	0.17564	2.84607	0.131323	0.0556582
Heilongjiang	2018	0.456107	0.294796	7.91654	9.38932	5.38816	0.17843	2.85647	0.130326	0.0423915
Heilongjiang	2019	0.475743	0.326364	8.0538	9.43974	5.40358	0.175991	2.86505	0.159874	0.0559173
Heilongjiang	2020	0.498182	0.339576	8.11094	9.48735	5.38404	0.167821	2.86163	0.187732	0.054466
Heilongjiang	2021	0.508204	0.334502	8.0457	9.58053	5.57253	0.170227	2.86562	0.203488	0.0342821
Shanghai	2011	0.318793	0.290536	8.21375	9.6837	1.1314	0.0412631	0.231112	3.51395	0.303969
Shanghai	2012	0.321862	0.266847	8.72093	9.75955	1.38629	0.0520952	0.262364	1.99125	0.312128
Shanghai	2013	0.328432	0.269439	7.11094	9.83268	1.54756	0.0413473	0.270027	3.13919	0.317132
Shanghai	2014	0.33099	0.312405	8.01264	9.88436	1.50408	0.0410973	0.29267	3.3921	0.44067
Shanghai	2015	0.33596	0.364574	8.20817	9.95142	1.45862	0.043183	0.314811	2.6516	0.621649
Shanghai	2016	0.361151	0.337153	8.56639	10.015	1.64866	0.0473194	0.322083	2.88229	0.916905
Shanghai	2017	0.373041	0.366571	8.40223	10.0846	1.90211	0.0604826	0.322083	3.79359	1.53484
Shanghai	2018	0.412183	0.37268	8.50468	10.1564	2.0149	0.0562651	0.307485	4.45751	1.55507
Shanghai	2019	0.472399	0.394072	8.56418	10.2205	2.06686	0.0639543	0.300105	5.22059	1.2626
Shanghai	2020	0.532834	0.408217	8.69597	10.2541	1.98787	0.0584786	0.29267	8.40741	1.31739
Shanghai	2021	0.558591	0.483791	8.57766	10.3405	2.30259	0.0540633	0.307485	8.768	1.09908
Jiangsu	2011	0.321985	0.257072	7.80647	9.28776	5.9407	0.0993503	2.73826	0.452352	0.0649605
Jiangsu	2012	0.331762	0.277463	7.82594	9.38369	5.94411	0.107303	2.75047	0.651802	0.0658799
Jiangsu	2013	0.351477	0.300238	8.10693	9.4673	5.97075	0.111347	2.76443	1.04343	0.0730548
Jiangsu	2014	0.364879	0.319565	7.87845	9.54091	5.95817	0.106145	2.77384	1.0681	0.0714997
Jiangsu	2015	0.382036	0.322814	7.98909	9.60925	5.83686	0.104113	2.78192	1.10442	0.0839129
Jiangsu	2016	0.390198	0.320942	7.98216	9.67112	5.68154	0.0987405	2.77321	1.72304	0.0778255
Jiangsu	2017	0.400614	0.310538	7.94302	9.74074	5.6269	0.0864529	2.78068	2.1795	0.0775898
Jiangsu	2018	0.409153	0.327827	8.01727	9.80142	5.55683	0.0854975	2.78378	1.59502	0.0851368
Jiangsu	2019	0.424092	0.352323	8.29277	9.85215	5.47017	0.0821065	2.79423	1.20245	0.0973653
Jiangsu	2020	0.44088	0.377927	7.93256	9.88954	5.2062	0.0797606	2.78686	1.18074	0.0821276
Jiangsu	2021	0.4581	0.393241	8.09391	9.97642	5.22467	0.0758438	2.78748	2.00466	0.0760939
Zhejiang	2011	0.439254	0.233538	7.28043	9.47813	6.28152	0.0971536	2.4301	0.408757	0.0693231
Zhejiang	2012	0.469953	0.24922	7.61582	9.56274	6.31789	0.0980816	2.44582	0.535081	0.0649041
Zhejiang	2013	0.480802	0.266042	7.68698	9.64049	6.37843	0.108452	2.463	0.475075	0.0757252
Zhejiang	2014	0.495372	0.285411	7.55371	9.80343	6.56386	0.101671	2.47401	0.733255	0.0901914
Zhejiang	2015	0.504268	0.288983	7.64981	9.87609	6.49163	0.111207	2.48989	0.877057	0.121779
Zhejiang	2016	0.508573	0.288913	7.58186	9.93745	6.55976	0.103518	2.49897	1.73188	0.110906
Zhejiang	2017	0.532871	0.290387	7.86261	10.0051	6.34739	0.0925127	2.50716	1.83572	0.127227
Zhejiang	2018	0.545253	0.296573	7.91203	10.0732	6.76227	0.0839513	2.51366	2.07097	0.128297
Zhejiang	2019	0.560232	0.313303	7.89454	10.1318	6.50129	0.0791075	2.52252	1.51794	0.127627
Zhejiang	2020	0.579985	0.324485	7.79639	10.1707	6.50174	0.0758673	2.53607	2	0.138388
Zhejiang	2021	0.608615	0.317572	7.89045	10.2556	6.39876	0.0722011	2.54318	2.77055	0.119892
Anhui	2011	0.295702	0.282077	7.22006	8.73748	6.10658	0.106531	2.72524	0.0525361	0.0499665
Anhui	2012	0.293811	0.295285	7.20062	8.85262	6.18002	0.108677	2.82435	0.0653083	0.0534683
Anhui	2013	0.301496	0.29355	7.40249	8.95095	6.27608	0.109932	2.87526	0.0836905	0.0565834
Anhui	2014	0.311989	0.287677	7.55649	9.13865	6.4302	0.107778	2.87864	0.161097	0.0516823
Anhui	2015	0.319554	0.305073	7.59365	9.213	6.36819	0.110276	2.95021	0.428305	0.0600094
Anhui	2016	0.331233	0.298692	7.47241	9.27701	6.12468	0.113134	3.00469	0.910011	0.0625344
Anhui	2017	0.333977	0.303114	7.45237	9.3509	6.13057	0.109918	3.03303	0.996846	0.0886225
Anhui	2018	0.341525	0.303335	7.51923	9.4237	6.32059	0.107249	3.05918	0.735077	0.0928794
Anhui	2019	0.352718	0.303309	7.56721	9.49272	6.21979	0.099662	3.10504	0.262083	0.132115
Anhui	2020	0.378296	0.279873	7.36866	9.53934	5.99096	0.1232	3.18553	0.404908	0.0757158
Anhui	2021	0.390499	0.276665	7.51155	9.63256	6.02296	0.124239	3.14759	1.22747	0.0710321
Fujian	2011	0.397807	0.218748	7.56265	9.08007	5.45873	0.0945737	2.24496	0.0627178	0.0370233
Fujian	2012	0.429216	0.230594	7.64186	9.18334	5.55451	0.0936384	2.27213	0.0816697	0.0434137
Fujian	2013	0.448631	0.242587	7.54023	9.2758	5.64403	0.101741	2.32435	0.133072	0.0489749
Fujian	2014	0.46448	0.24387	7.41875	9.38015	5.73366	0.096871	2.34181	0.168357	0.0472579
Fujian	2015	0.470576	0.236243	7.50091	9.44976	5.79423	0.110422	2.37769	0.25625	0.0703451
Fujian	2016	0.480741	0.249351	7.23918	9.51873	5.73786	0.096032	2.3979	0.368889	0.0884028
Fujian	2017	0.51368	0.256367	7.47177	9.59606	5.72652	0.0955779	2.40875	0.392344	0.0790099
Fujian	2018	0.533105	0.256178	7.4911	9.66826	5.71076	0.0892908	2.41948	0.47	0.0750182
Fujian	2019	0.553399	0.279815	7.5489	9.73515	5.51785	0.0870557	2.42745	0.539295	0.101166
Fujian	2020	0.577564	0.272076	7.51197	9.77926	5.33561	0.086281	2.43274	0.647059	0.0860336
Fujian	2021	0.612706	0.26913	7.80546	9.88285	5.40583	0.0704388	2.44235	0.815504	0.0734336
Jiangxi	2011	0.367352	0.273905	7.84914	8.83806	5.81323	0.113623	2.70404	0.062024	0.0469946
Jiangxi	2012	0.377231	0.257435	7.88595	8.93608	5.98343	0.127439	2.73046	0.0342628	0.0655533
Jiangxi	2013	0.389136	0.266974	8.15442	9.02226	6.03141	0.126368	2.74213	0.041507	0.0677481
Jiangxi	2014	0.403865	0.269947	7.94078	9.14203	6.07281	0.128815	2.76758	0.0807731	0.0581875
Jiangxi	2015	0.414651	0.288234	7.77525	9.22342	5.97939	0.126308	2.77633	0.105379	0.0642369
Jiangxi	2016	0.426714	0.317971	7.71503	9.29045	5.75732	0.125937	2.8088	0.195515	0.0816548
Jiangxi	2017	0.431534	0.350645	7.8522	9.35869	5.75543	0.118891	2.81301	0.234143	0.0962875
Jiangxi	2018	0.442407	0.364153	7.90977	9.42493	5.73528	0.104102	2.81061	0.257649	0.105492
Jiangxi	2019	0.4558	0.345419	8.00269	9.48571	5.84904	0.0964959	3.06339	0.385895	0.121225
Jiangxi	2020	0.470227	0.350559	7.707	9.52846	5.8389	0.110727	3.07038	0.283516	0.129003
Jiangxi	2021	0.483576	0.390951	8.01616	9.61708	5.84528	0.112446	3.07408	0.43066	0.127812
Shandong	2011	0.350553	0.354988	7.54371	9.02907	6.73732	0.112754	3.16716	0.167675	0.0304919
Shandong	2012	0.346681	0.338521	7.6957	9.1336	6.8429	0.114119	3.21447	0.32687	0.0403269
Shandong	2013	0.358407	0.371745	7.72041	9.22599	6.81805	0.111849	3.24688	0.517757	0.0490823
Shandong	2014	0.369972	0.319305	7.84109	9.32342	6.7995	0.107678	3.27526	0.618546	0.0365824
Shandong	2015	0.381621	0.316975	7.64174	9.39899	6.83733	0.116899	3.29138	0.633842	0.0465576
Shandong	2016	0.391556	0.308121	7.76776	9.45735	6.86631	0.107758	3.30027	0.718847	0.0545366
Shandong	2017	0.39195	0.288818	7.71331	9.52352	6.87492	0.102997	3.3189	0.668721	0.0537871
Shandong	2018	0.401713	0.288027	7.63252	9.57201	6.86652	0.0988515	3.33897	0.472467	0.0613897
Shandong	2019	0.411637	0.290755	7.68795	9.62348	6.85097	0.100187	3.35655	0.477211	0.0623665
Shandong	2020	0.425885	0.293222	7.53311	9.64166	6.76227	0.094831	3.37997	0.548434	0.0564078
Shandong	2021	0.447013	0.281097	7.6252	9.735	6.40324	0.0876745	3.38541	0.721986	0.0458825
Henan	2011	0.313083	0.286618	7.79014	8.79543	6.72779	0.113086	3.22645	0.0529445	0.0269049
Henan	2012	0.30774	0.29925	7.79045	8.90226	6.79391	0.110205	3.23672	0.065548	0.028083
Henan	2013	0.311381	0.328114	7.86561	8.99261	6.80284	0.11283	3.2375	0.0567529	0.0271246
Henan	2014	0.322893	0.341943	7.9312	9.13877	6.64756	0.109798	3.23907	0.0701273	0.0272665
Henan	2015	0.332044	0.36518	7.84711	9.21208	6.56541	0.116427	3.2422	0.114026	0.0394719
Henan	2016	0.341701	0.382683	7.74662	9.26715	6.49557	0.108277	3.30689	0.196001	0.0438914
Henan	2017	0.345342	0.383003	7.93031	9.33903	6.40952	0.111595	3.30762	0.200708	0.0530783
Henan	2018	0.358905	0.419936	8.02903	9.40301	6.44604	0.108604	3.31054	0.214169	0.0721198
Henan	2019	0.373406	0.406799	8.05266	9.46449	6.36492	0.104261	3.3189	0.20859	0.0651347
Henan	2020	0.393111	0.386215	7.63093	9.49243	6.23793	0.110424	3.32071	0.238757	0.0436565
Henan	2021	0.404614	0.356707	8.02003	9.56925	6.13708	0.10376	3.3254	0.2876	0.0320506
Hubei	2011	0.337452	0.235841	7.70269	8.83897	5.8944	0.117033	3.07316	0.0381171	0.0450469
Hubei	2012	0.346577	0.231451	7.76697	8.93893	6.06518	0.111448	3.10009	0.0390615	0.0395779
Hubei	2013	0.364417	0.25119	7.81463	9.03097	6.23735	0.106446	3.13897	0.0507339	0.0424423
Hubei	2014	0.380574	0.23093	7.67238	9.2139	6.16247	0.0980513	3.18221	0.0727648	0.0391451
Hubei	2015	0.391875	0.266021	7.71467	9.28477	6.17066	0.100536	3.24688	0.116546	0.0545396
Hubei	2016	0.407229	0.257186	7.70908	9.33477	6.23206	0.109699	3.2745	0.182889	0.0521107
Hubei	2017	0.411091	0.254399	7.63902	9.40481	6.01811	0.105088	3.30945	0.200632	0.0471604
Hubei	2018	0.420798	0.275907	7.9123	9.468	6.22019	0.108229	3.3297	0.224925	0.0696491
Hubei	2019	0.435097	0.285436	7.80337	9.52666	6.07489	0.103913	3.38167	0.188758	0.0866007
Hubei	2020	0.453839	0.287411	7.8111	9.48706	5.62004	0.102915	3.38371	0.227425	0.0627561
Hubei	2021	0.475874	0.272184	8.09225	9.60019	5.62582	0.105695	3.40817	0.322361	0.0421776
Hunan	2011	0.325024	0.240623	7.89442	8.78983	6.16163	0.111982	3.16082	0.0416682	0.0407979
Hunan	2012	0.330463	0.275323	7.83632	8.89878	6.32436	0.1087	3.16884	0.0359499	0.0485203
Hunan	2013	0.335507	0.281304	8.12257	8.99209	6.42519	0.110119	3.17555	0.0561591	0.0569952
Hunan	2014	0.347356	0.282441	8.16951	9.16187	6.54449	0.111131	3.1818	0.0526835	0.0591425
Hunan	2015	0.354906	0.269243	8.14521	9.23956	6.58189	0.118044	3.18387	0.0648665	0.0640585
Hunan	2016	0.364313	0.270207	8.21674	9.30261	6.50114	0.115118	3.19048	0.0963889	0.068739
Hunan	2017	0.366037	0.26673	8.3117	9.37258	6.44905	0.1139	3.19622	0.146519	0.0667078
Hunan	2018	0.375295	0.269041	8.18381	9.43842	6.56061	0.123746	3.19949	0.201726	0.0716487
Hunan	2019	0.391944	0.282626	8.26396	9.49628	6.46131	0.12181	3.20356	0.149726	0.0795143
Hunan	2020	0.425053	0.296452	7.92622	9.54214	6.38249	0.117542	3.20559	0.267943	0.0729827
Hunan	2021	0.437444	0.294943	8.21641	9.6403	6.45771	0.11399	3.21004	0.35231	0.0550827
Guangdong	2011	0.332431	0.225582	8.00708	9.14545	6.15486	0.0626214	2.96269	0.16791	0.121777
Guangdong	2012	0.339924	0.227647	8.00183	9.23461	6.2192	0.0730331	2.98417	0.202735	0.11424
Guangdong	2013	0.350134	0.245177	7.97972	9.30949	6.24203	0.070774	3.02723	0.28413	0.138039
Guangdong	2014	0.355163	0.234228	7.84569	9.33691	6.11346	0.0609211	3.07316	0.391187	0.109894
Guangdong	2015	0.363049	0.23016	8.19722	9.41112	5.97534	0.0627183	3.09104	0.559273	0.134665
Guangdong	2016	0.370533	0.229987	8.04642	9.47401	5.87858	0.053208	3.10144	0.93617	0.107624
Guangdong	2017	0.384821	0.244868	8.23678	9.54978	5.88277	0.0501328	3.10817	1.02894	0.148043
Guangdong	2018	0.399082	0.266322	8.22919	9.61526	5.91161	0.0570023	3.10099	1.09954	0.183797
Guangdong	2019	0.414156	0.283136	8.20934	9.6621	6.05068	0.0554591	3.11352	0.755772	0.211373
Guangdong	2020	0.431557	0.278755	7.9332	9.70058	5.94227	0.0643956	3.12148	0.934811	0.138502
Guangdong	2021	0.447216	0.289598	8.05668	9.80156	5.95506	0.0607603	3.12808	1.32917	0.124021
Guangxi	2011	0.346988	0.224087	7.57567	8.56242	6.01811	0.123703	2.38047	0.0466394	0.0336354
Guangxi	2012	0.350736	0.236211	7.49174	8.6683	6.14075	0.123631	2.40785	0.0877785	0.034808
Guangxi	2013	0.363858	0.251343	7.579	8.76716	6.26283	0.115904	2.44582	0.110252	0.0343766
Guangxi	2014	0.37733	0.261847	7.63463	8.99414	6.32185	0.112446	2.48157	0.23501	0.0421268
Guangxi	2015	0.386566	0.261722	7.56692	9.06563	6.35228	0.121908	2.51041	0.32845	0.0459887
Guangxi	2016	0.396111	0.263396	7.77293	9.13891	6.37127	0.13353	2.53131	0.707539	0.0384515
Guangxi	2017	0.407216	0.260293	7.88127	9.21712	6.38317	0.131403	2.55334	0.740541	0.033078
Guangxi	2018	0.420407	0.256374	8.00233	9.2888	6.39225	0.123429	2.56955	0.364258	0.029401
Guangxi	2019	0.432332	0.282007	8.1137	9.34374	6.43036	0.127654	2.58776	0.196635	0.0321361
Guangxi	2020	0.446997	0.260628	7.42809	9.38935	6.37434	0.144042	2.61593	0.214781	0.0307733
Guangxi	2021	0.470951	0.231426	7.80644	9.48375	6.47219	0.130341	2.8082	0.593903	0.0224229
Hainan	2011	0.360051	0.22931	7.77701	8.77122	4.07923	0.135629	0.858662	0.26765	0.0606213
Hainan	2012	0.372429	0.205782	8.00495	8.87882	4.4055	0.135601	0.916291	0.233784	0.0468593
Hainan	2013	0.374692	0.206571	8.1708	8.97099	4.29456	0.137495	0.940007	0.351036	0.0486869
Hainan	2014	0.392038	0.216414	8.04848	9.11581	4.30136	0.133033	0.982078	0.322102	0.0418891
Hainan	2015	0.403761	0.209429	8.18497	9.20188	4.57265	0.132511	1.02604	0.284285	0.0526825
Hainan	2016	0.421898	0.219548	8.08916	9.26405	4.97259	0.130074	1.07158	0.250734	0.0511292
Hainan	2017	0.442168	0.201003	8.49463	9.33086	4.78749	0.135962	1.15373	0.386858	0.0494822
Hainan	2018	0.45957	0.230627	8.80381	9.38707	4.58904	0.134636	1.28093	0.259755	0.0839494
Hainan	2019	0.479434	0.223194	8.40429	9.42515	4.77068	0.135263	1.36354	0.439623	0.0792878
Hainan	2020	0.495245	0.229762	8.2105	9.46215	4.60417	0.136158	1.41585	0.497076	0.0661139
Hainan	2021	0.527373	0.336546	8.28925	9.56989	3.91999	0.132252	1.43508	0.428008	0.0481594
Chongqing	2011	0.345128	0.247684	7.02307	8.77654	4.67656	0.0773897	2.48491	0.0404253	0.140545
Chongqing	2012	0.355883	0.242735	7.00643	8.88131	4.84261	0.0841283	2.50307	0.0677736	0.160994
Chongqing	2013	0.371048	0.233734	7.10874	8.97555	4.9788	0.0920689	2.52172	0.0706956	0.133894
Chongqing	2014	0.389392	0.22046	7.08504	9.08782	4.98086	0.0882509	2.55878	0.103497	0.1164
Chongqing	2015	0.401546	0.227157	7.27951	9.17651	4.98429	0.0873671	2.65676	0.245287	0.146513
Chongqing	2016	0.414397	0.231877	7.43066	9.25343	4.76473	0.0869448	2.67415	0.202772	0.121159
Chongqing	2017	0.430357	0.237712	7.41747	9.3336	4.57985	0.0797357	2.70872	0.26805	0.132581
Chongqing	2018	0.452151	0.240158	7.38467	9.4004	4.56954	0.080217	2.77134	0.240643	0.129477
Chongqing	2019	0.46998	0.242856	7.60977	9.46735	4.51634	0.079242	2.87187	0.235923	0.125077
Chongqing	2020	0.496785	0.244653	7.53124	9.52264	4.40794	0.0851573	2.90799	0.253968	0.112651
Chongqing	2021	0.514235	0.23133	7.81107	9.62061	4.48639	0.0838375	2.92585	0.332969	0.0930428
Sichuan	2011	0.33564	0.249632	7.26793	8.72072	6.2832	0.11673	3.3562	0.0360041	0.0471814
Sichuan	2012	0.346058	0.265324	7.20344	8.83406	6.23578	0.120152	3.39115	0.0467192	0.0491671
Sichuan	2013	0.354646	0.283349	6.95388	8.92661	6.34879	0.11924	3.41871	0.0609493	0.0554132
Sichuan	2014	0.367215	0.268304	6.98789	9.08255	6.48829	0.121618	3.44585	0.0742794	0.054974
Sichuan	2015	0.376785	0.280218	7.11541	9.15857	6.33026	0.123594	3.46574	0.114308	0.0510661
Sichuan	2016	0.386767	0.276566	7.06333	9.23088	6.36853	0.123451	3.49256	0.171445	0.0449412
Sichuan	2017	0.398802	0.291698	7.25853	9.31036	6.50309	0.117672	3.51095	0.271441	0.0493848
Sichuan	2018	0.407138	0.287286	7.11417	9.37999	6.5218	0.135038	3.51631	0.175525	0.0546269
Sichuan	2019	0.414827	0.281446	7.23995	9.44321	6.4481	0.124507	3.5331	0.13422	0.0607517
Sichuan	2020	0.4336	0.283784	7.22419	9.48825	6.42584	0.119601	3.68813	0.0972763	0.0561512
Sichuan	2021	0.441828	0.252165	7.37721	9.5836	6.45284	0.118592	3.70007	0.209473	0.0429414
Guizhou	2011	0.303291	0.200457	6.40112	8.32975	5.34949	0.123797	2.77196	0.0173936	0.0845648
Guizhou	2012	0.343053	0.193702	6.5198	8.43892	5.36551	0.131319	2.81301	0.0173959	0.0759536
Guizhou	2013	0.350639	0.214571	6.819	8.55596	5.60507	0.129859	2.86049	0.0221179	0.0665921
Guizhou	2014	0.365468	0.228518	6.72903	8.73639	5.51464	0.122358	2.89867	0.0787235	0.0607772
Guizhou	2015	0.383305	0.21965	6.73306	8.82341	5.59768	0.135705	2.94022	0.0671943	0.0540486
Guizhou	2016	0.395707	0.237292	6.74321	8.90343	5.61968	0.14766	2.9699	0.195919	0.0668695
Guizhou	2017	0.407665	0.240787	7.06267	8.98935	5.37898	0.132693	2.98417	0.29951	0.0603728
Guizhou	2018	0.423537	0.24891	6.95125	9.06666	5.64013	0.132184	2.99823	0.30982	0.0587148
Guizhou	2019	0.432876	0.261886	6.83571	9.1427	5.37759	0.167918	3.03735	0.242701	0.0743509
Guizhou	2020	0.451487	0.267775	6.67779	9.19132	5.48189	0.178467	3.04738	0.189274	0.0525383
Guizhou	2021	0.468209	0.284672	7.12591	9.2915	5.35753	0.130722	3.04975	0.382956	0.0508173
Yunnan	2011	0.334239	0.232122	6.61622	8.45999	5.5576	0.139883	3.07731	0.0183504	0.0864585
Yunnan	2012	0.349076	0.217616	6.66042	8.57447	5.62978	0.145159	3.09874	0.0347826	0.0735713
Yunnan	2013	0.359247	0.214542	6.8508	8.67341	5.85076	0.131569	3.11574	0.0352734	0.0655269
Yunnan	2014	0.368091	0.218898	6.80921	8.84858	6.05373	0.133946	3.14974	0.0428966	0.0616745
Yunnan	2015	0.383092	0.225968	6.84397	8.93589	6.06889	0.136122	3.17346	0.0527594	0.0747122
Yunnan	2016	0.381792	0.221355	6.87653	9.0092	6.12665	0.142049	3.18553	0.0739464	0.0794833
Yunnan	2017	0.394946	0.229764	7.09439	9.08557	6.13578	0.11812	3.20356	0.106513	0.0905337
Yunnan	2018	0.415758	0.233697	7.21267	9.15953	6.15401	0.138633	3.24532	0.127384	0.0759843
Yunnan	2019	0.434471	0.241664	7.2131	9.23306	6.17566	0.16502	3.28279	0.133279	0.0765468
Yunnan	2020	0.453292	0.237106	6.92187	9.27077	6.08062	0.157747	3.39014	0.12398	0.0564971
Yunnan	2021	0.470688	0.240906	7.25578	9.36911	6.33043	0.138632	3.41969	0.162258	0.0395474
Shaanxi	2011	0.394942	0.264037	7.92594	8.52276	5.77796	0.11389	2.74791	0.441916	0.0711716
Shaanxi	2012	0.380373	0.256222	7.93084	8.6286	5.82806	0.113259	2.80639	0.687268	0.0622308
Shaanxi	2013	0.39294	0.278225	8.18379	8.71599	5.86249	0.114492	2.83086	0.302149	0.0646768
Shaanxi	2014	0.404093	0.280314	8.08267	8.89394	5.86562	0.112548	2.84258	0.332075	0.0608547
Shaanxi	2015	0.410829	0.283617	8.06139	8.96722	5.8642	0.118962	2.85991	0.247821	0.0799629
Shaanxi	2016	0.420649	0.268888	8.0275	9.03061	5.86193	0.123777	2.87413	0.288199	0.0634675
Shaanxi	2017	0.427324	0.277087	7.79762	9.10606	5.8642	0.112448	2.88703	0.375155	0.077856
Shaanxi	2018	0.440589	0.257626	8.18747	9.17168	5.88416	0.118207	2.90197	0.24005	0.0784049
Shaanxi	2019	0.454995	0.280115	8.44201	9.24259	5.87521	0.119642	2.92047	0.234122	0.100368
Shaanxi	2020	0.477725	0.268722	7.92796	9.29913	5.59099	0.12472	2.92477	0.261076	0.0675413
Shaanxi	2021	0.49523	0.265211	8.03135	9.59865	5.47605	0.11439	2.93916	0.197818	0.0580599
Gansu	2011	0.291062	0.244566	7.00787	8.2091	4.57161	0.132679	2.53449	0.0556358	0.123432
Gansu	2012	0.295936	0.281951	7.25954	8.32076	4.66344	0.146814	2.59301	0.0365448	0.0931468
Gansu	2013	0.29746	0.277641	7.13525	8.40963	4.80156	0.150059	2.61154	0.0624056	0.0817791
Gansu	2014	0.307561	0.288337	7.08066	8.59002	4.83231	0.144077	2.64971	0.115065	0.0815464
Gansu	2015	0.315545	0.295277	6.94212	8.66818	4.85671	0.168019	2.66653	0.0950484	0.100248
Gansu	2016	0.321175	0.318018	7.15319	8.72273	4.87443	0.154952	2.68853	0.125263	0.0966343
Gansu	2017	0.33093	0.314952	7.06121	8.79156	4.88583	0.157604	2.68785	0.197688	0.095636
Gansu	2018	0.344187	0.31942	7.12942	8.85317	4.8926	0.179828	2.69395	0.174832	0.109615
Gansu	2019	0.357348	0.304612	7.2447	8.91803	4.92435	0.181384	2.74855	0.212434	0.0815334
Gansu	2020	0.372209	0.303045	6.85549	8.96501	4.76984	0.186346	2.77944	0.157454	0.0800822
Gansu	2021	0.391264	0.283249	6.87512	9.05017	4.83787	0.182773	2.78439	0.260115	0.0505782
Qinghai	2011	0.246552	0.203151	6.13233	8.43566	4.25845	0.108262	1.8901	0.00820883	0.405791
Qinghai	2012	0.259543	0.192001	6.00395	8.57068	4.3281	0.115876	1.91545	0.0260666	0.37571
Qinghai	2013	0.27506	0.235435	6.23458	8.67757	4.3412	0.130036	1.97408	0.025729	0.475165
Qinghai	2014	0.285887	0.22835	6.23868	8.82323	4.29456	0.141039	2.01223	0.0516351	0.393375
Qinghai	2015	0.289918	0.250777	5.84764	8.89886	4.21213	0.134913	2.05284	0.0521331	0.602474
Qinghai	2016	0.293878	0.257534	6.35718	8.97507	4.29729	0.15238	2.09063	0.130254	0.472028
Qinghai	2017	0.297328	0.212332	6.687	9.05025	4.16976	0.152322	2.11866	0.104539	0.375204
Qinghai	2018	0.311628	0.218106	6.66699	9.11745	4.01458	0.162589	2.13298	0.0998729	0.375265
Qinghai	2019	0.322573	0.252063	6.50337	9.1978	4.3108	0.173901	2.15409	0.199241	0.382801
Qinghai	2020	0.347264	0.26092	6.24885	9.25861	3.83081	0.144763	2.17589	0.309859	0.389759
Qinghai	2021	0.36426	0.275505	6.26157	9.34401	3.64545	0.135372	2.1883	0.329469	0.352526
Ningxia	2011	0.32132	0.244002	7.28743	8.596	4.03601	0.15893	0.947789	0.0549451	0.160699
Ningxia	2012	0.320115	0.251323	7.18519	8.68319	4.17131	0.161736	1.02245	0.0385852	0.150657
Ningxia	2013	0.310856	0.306029	7.20177	8.75765	4.30946	0.161937	1.09527	0.0475221	0.125763
Ningxia	2014	0.338525	0.351351	7.19614	8.93421	4.39321	0.156979	1.18173	0.0297398	0.130384
Ningxia	2015	0.351974	0.300345	7.12607	9.00913	4.38203	0.153289	1.23837	0.063745	0.146107
Ningxia	2016	0.360968	0.320586	7.37128	9.07352	4.45667	0.160741	1.25846	0.187075	0.123799
Ningxia	2017	0.37656	0.308046	7.21662	9.14183	4.492	0.161998	1.28093	0.216369	0.186456
Ningxia	2018	0.395902	0.317312	7.11644	9.20457	4.50645	0.154371	1.30291	0.335707	0.210025
Ningxia	2019	0.405158	0.290824	7.31982	9.27755	4.19419	0.151678	1.34025	0.309051	0.163368
Ningxia	2020	0.428776	0.307237	7.18539	9.33487	4.41401	0.171209	1.35067	0.457831	0.124345
Ningxia	2021	0.442063	0.296648	7.28053	9.42206	4.54116	0.169742	1.36864	0.473251	0.115601
Xinjiang	2011	0.274853	0.291413	7.57306	8.60194	5.23751	0.130265	2.76946	0.0432634	0.0369967
Xinjiang	2012	0.282815	0.334629	7.632	8.71714	5.70976	0.134333	2.83674	0.0609415	0.0378767
Xinjiang	2013	0.287827	0.358232	7.87871	8.80904	5.89192	0.126314	2.86163	0.0687521	0.0377277
Xinjiang	2014	0.300053	0.362899	7.96905	8.97084	5.9428	0.143852	2.89591	0.0679324	0.0357339
Xinjiang	2015	0.303524	0.334972	7.86552	9.04218	5.66504	0.159096	2.91344	0.0719867	0.0350954
Xinjiang	2016	0.312691	0.327877	7.75491	9.10663	5.71933	0.173267	2.93386	0.104553	0.0295527
Xinjiang	2017	0.32398	0.35042	7.88863	9.17005	5.68528	0.13208	2.95073	0.122666	0.0236285
Xinjiang	2018	0.3423	0.304517	7.91741	9.22711	5.66712	0.150275	2.97041	0.111189	0.0371199
Xinjiang	2019	0.357533	0.329431	8.05932	9.29782	5.66643	0.18388	3.00122	0.159457	0.0335833
Xinjiang	2020	0.381094	0.349403	7.58768	9.3468	5.2928	0.20384	3.07731	0.191304	0.0281269
Xinjiang	2021	0.403593	0.346692	7.76724	9.43751	5.22467	0.158001	3.11396	0.194579	0.0267924

## Sheet: Agd data
area	year	Multi-cropping index of arable land （x1）	Water consumption per gross agricultural output value(x2)	Proportion of water-saving irrigation area(x3)	Agricultural diesel oil application intensity(x4)	Fertilizer application intensity(x5)	Pesticide application intensity(x6)	Agricultural film application intensity(x7)	Forest coverage rate(x8)	Proportion of soil erosion control area(x9)	Proportion of crop disaster area(x10)	Number of green food products per sown area(x11)	Number of green food enterprises per sown area(x12)	Total agricultural output value per sown area (x13)	Per capita gross output value of primary industry(x14)	Grain yield per unit area (x15)	Per capita disposable income of rural residents(16)	Agricultural GDP per capita(x17)
Beijing	2011	1.306	0.0280914	0.862224	0.0132188	0.0456048	13.0073	43.8467	0.3172	0.345119	0.0594845	0.475876	0.115664	0.539987	6.14382	0.581662	14735.7	0.481734
Beijing	2012	1.22011	0.0235279	1.23185	0.0137955	0.0484613	13.7213	44.3898	0.3172	0.3	0.166254	0.824195	0.152105	0.588256	6.90576	0.5869	16475.7	0.521067
Beijing	2013	1.04661	0.0215505	0.868601	0.0152577	0.0527835	15.934	50.9526	0.3584	0.375476	0.11134	1.18763	0.206186	0.70268	7.61372	0.604783	18337.5	0.552368
Beijing	2014	0.88733	0.0194716	0.818005	0.0173381	0.0591535	18.3733	55.5992	0.3584	0.399286	0.27027	1.46864	0.341662	0.790923	8.01565	0.531614	18867.3	0.543159
Beijing	2015	0.792066	0.0173819	0.830106	0.0161197	0.0604491	18.2729	59.8849	0.3584	0.423095	0.0345423	1.6753	0.379965	0.889465	7.32008	0.296651	20568.7	0.482806
Beijing	2016	0.699954	0.0177462	0.877114	0.0165125	0.0640687	20.0198	65.1717	0.3584	0.442083	0.231176	2.04095	0.429326	0.959049	6.81653	0.604811	22309.5	0.446662
Beijing	2017	0.565746	0.0165423	0.958407	0.0181969	0.070306	22.5476	74.2184	0.3584	0.462875	0.0578991	2.22498	0.479735	1.07361	6.31762	0.615269	24240.5	0.425183
Beijing	2018	0.75667	0.0141509	0.995757	0.0183044	0.0703276	24.7977	79.4123	0.4377	0.484363	0.0481696	2.7842	0.61657	1.10501	6.53601	0.613309	26490.3	0.426299
Beijing	2019	0.947594	0.0131345	1.00009	0.020316	0.0699774	25.474	86.8962	0.4377	0.536649	0	3.28442	0.688488	1.15463	6.64544	0.619355	28928.4	0.412996
Beijing	2020	1.05027	0.0121488	1	0.0173116	0.0621181	21.8839	77.0061	0.4377	0.552798	0.0101833	2.36253	0.529532	1.09572	9.40714	0.623722	30125.7	0.397285
Beijing	2021	1.25989	0.0103896	0.98787	0.0135823	0.0534805	19.8132	60.8998	0.4377	0.582143	0.00848896	2.52122	0.517827	1.04414	9.98148	0.62069	33302.7	0.408059
Tianjin	2011	1.06098	0.0330472	0.736956	0.0339744	0.0521368	8.11111	26.8547	0.0824	0.045646	0.00641026	0.286325	0.111111	0.384402	4.7759	0.520592	12321.2	0.534015
Tianjin	2012	1.08592	0.0311502	0.909654	0.0334029	0.0511482	7.9499	25.8894	0.0824	0.0718142	0.173278	0.275574	0.108559	0.409186	5.27306	0.501084	14025.5	0.567253
Tianjin	2013	1.07345	0.0301649	0.542958	0.0323126	0.05132	7.68532	27.246	0.0987	0.0783186	0.0168955	0.285111	0.114044	0.458712	5.97768	0.52494	15841	0.584481
Tianjin	2014	1.09361	0.026398	0.586921	0.0319415	0.048643	7.60334	25.6242	0.0987	0.0839823	0.0208768	0.367432	0.133612	0.481628	6.4975	0.508965	17014.2	0.59084
Tianjin	2015	1.07347	0.0267437	0.635601	0.033049	0.0464819	7.52239	22.4989	0.0987	0.0861062	0	0.400853	0.147122	0.507463	7.06362	0.519143	18481.6	0.604356
Tianjin	2016	1.09682	0.0242718	0.701316	0.0310935	0.0446578	6.90109	24.2988	0.0987	0.087469	0.0500835	0.325543	0.123122	0.509808	7.59447	0.560873	20075.6	0.631954
Tianjin	2017	1.00618	0.0280031	0.71946	0.0318544	0.0409556	5.35381	24.8146	0.0987	0.0878319	0	0.354949	0.129693	0.416837	6.09313	0.604155	21753.7	0.635912
Tianjin	2018	1.12551	0.0256082	0.745223	0.00512462	0.0393664	5.10133	21.1274	0.1207	0.0885044	0.0326112	0.400652	0.135104	0.459352	6.50075	0.598801	23065.2	0.667073
Tianjin	2019	1.24484	0.0222008	0.736576	0.00511821	0.0394833	5.29125	19.7319	0.1207	0.0890442	0	0.350963	0.126737	0.494516	7.1105	0.65812	24808.1	0.718577
Tianjin	2020	1.27184	0.0216205	0.777075	0.00477099	0.0364981	4.76384	17.9413	0.1207	0.0900885	0.0262405	0.379294	0.126431	0.545802	13.2333	0.651628	25690.6	0.991108
Tianjin	2021	1.32585	0.0182604	0.798179	0.00457666	0.0359268	3.98627	16.3364	0.1207	0.0920354	0.0251716	0.372998	0.135011	0.591304	14.9794	0.669076	27954.5	1.27837
Hebei	2011	1.38884	0.0286954	0.564714	0.0318224	0.0371907	9.46077	14.1086	0.2229	0.338384	0.0601799	0.121044	0.0386382	0.31632	3.2969	0.504701	7119.7	0.686192
Hebei	2012	1.39012	0.0267673	0.660799	0.0331253	0.037498	9.65986	14.455	0.2229	0.24475	0.0857455	0.163406	0.0498759	0.352468	3.76594	0.515137	8081.4	0.75162
Hebei	2013	1.38496	0.0235972	0.619345	0.0336145	0.037832	9.91176	15.5448	0.2341	0.249283	0.126526	0.154071	0.0474329	0.396985	4.24211	0.532782	9101.9	0.825912
Hebei	2014	1.33004	0.0232151	0.637707	0.033398	0.0385167	9.90795	15.8288	0.2341	0.257136	0.164809	0.106736	0.0353491	0.396346	4.48042	0.53067	10186.1	0.845872
Hebei	2015	1.33933	0.0226296	0.655493	0.0335477	0.0383876	9.53431	15.7879	0.2341	0.269662	0.20584	0.12403	0.0398178	0.393762	4.62763	0.52621	11050.5	0.857983
Hebei	2016	1.3368	0.0210391	0.689789	0.0250901	0.0380653	9.37189	15.8817	0.2341	0.276393	0.166005	0.0898286	0.031549	0.396875	5.12976	0.597876	11919.4	0.883999
Hebei	2017	1.28574	0.0234675	0.707031	0.0267968	0.0384175	9.26112	15.2835	0.2341	0.286582	0.0856638	0.0981913	0.0329293	0.344874	4.94788	0.575084	12880.9	0.925206
Hebei	2018	1.31675	0.0212196	0.7427	0.026546	0.038111	7.49655	13.399	0.2678	0.294754	0.0679509	0.120286	0.0394042	0.376462	5.81161	0.565999	14030.9	1.01407
Hebei	2019	1.34777	0.0188567	0.747586	0.0246044	0.0365561	7.05104	12.6909	0.2678	0.30486	0.0178293	0.124805	0.043405	0.383009	6.46215	0.578	15373.1	1.09335
Hebei	2020	1.34059	0.0159733	0.751162	0.0173684	0.0353178	6.71113	12.8244	0.2678	0.316164	0.0117438	0.129181	0.0461097	0.421947	8.27301	0.594149	16467	1.30242
Hebei	2021	1.34188	0.0138345	0.830297	0.0166107	0.034197	6.50731	12.6018	0.2678	0.327491	0.0117325	0.145606	0.0612557	0.450156	9.03308	0.595013	18178.9	1.39267
Shanxi	2011	0.936289	0.0359391	0.636459	0.00808448	0.0301785	7.47406	10.9367	0.1412	0.355766	0.143519	0.0136936	0.00711013	0.202007	1.85702	0.362846	5601.4	0.327986
Shanxi	2012	0.938927	0.0327685	0.570469	0.00808802	0.0310654	7.82805	12.0438	0.1412	0.337473	0.124734	0.0196949	0.00866574	0.222526	2.14245	0.387088	6356.6	0.371721
Shanxi	2013	0.93259	0.0297927	0.576391	0.00814298	0.0319903	8.07265	12.2671	0.1803	0.350332	0.420897	0.0253807	0.0100465	0.246431	2.4457	0.400941	7153.5	0.418851
Shanxi	2014	0.931413	0.0271415	0.59382	0.00808796	0.0316118	8.20135	12.7877	0.1803	0.362634	0.310303	0.0388539	0.0166517	0.260084	2.57352	0.404942	8809.4	0.456849
Shanxi	2015	0.928279	0.0296204	0.573857	0.00790933	0.0314515	8.23712	12.7038	0.1803	0.374049	0.303368	0.0419354	0.0201715	0.257319	2.76872	0.383183	9453.9	0.467735
Shanxi	2016	0.917176	0.0304433	0.570366	0.00784777	0.0314717	8.2106	13.1482	0.1803	0.394866	0.135455	0.0413889	0.0206945	0.257498	2.93723	0.425835	10082.5	0.482362
Shanxi	2017	0.881986	0.0320716	0.500528	0.00796623	0.0313059	8.05875	13.9753	0.1803	0.414894	0.229483	0.0477974	0.0220818	0.240916	2.83519	0.426012	10787.5	0.494802
Shanxi	2018	0.896401	0.0296454	0.606202	0.00776328	0.0308281	7.46597	13.8015	0.205	0.434965	0.233742	0.0756638	0.0379725	0.251716	3.05699	0.440024	11750	0.526859
Shanxi	2019	0.910815	0.026929	0.612261	0.00749064	0.030757	7.18392	13.7768	0.205	0.453393	0.166553	0.139031	0.0822835	0.265804	3.52331	0.435609	12902.4	0.609766
Shanxi	2020	0.915235	0.0211799	0.622932	0.00734152	0.0303261	7.02132	13.7207	0.205	0.473173	0.0804744	0.253	0.148807	0.303798	4.56557	0.455048	13878	0.892087
Shanxi	2021	0.927252	0.019119	0.637317	0.00719064	0.0294314	6.57581	13.3473	0.205	0.494683	0.0794314	0.414158	0.231327	0.340886	5.3217	0.452886	45308.3	1.01092
Inner Mongolia	2011	0.994781	0.0616648	0.653931	0.00850926	0.0248808	3.44224	8.53177	0.2	0.0948375	0.12785	0.0461329	0.0171592	0.148778	3.25052	0.429291	6641.6	1.23417
Inner Mongolia	2012	1.00095	0.0552648	0.777974	0.00908583	0.0264188	4.18283	9.67766	0.2	0.0972146	0.190383	0.0398379	0.0170534	0.163824	3.73483	0.452374	7611.3	1.41845
Inner Mongolia	2013	1.00895	0.0490683	0.587899	0.00926337	0.0280675	4.34491	11.2078	0.2103	0.100391	0.240321	0.0524185	0.0195529	0.184172	4.26731	0.493654	8595.7	1.60456
Inner Mongolia	2014	0.799652	0.0494784	0.633705	0.0101142	0.0302746	4.19725	12.1546	0.2103	0.103219	0.255302	0.0535617	0.0201196	0.191463	4.56154	0.48717	9976.3	1.71357
Inner Mongolia	2015	0.819214	0.0509158	0.671619	0.0106238	0.0303122	4.35537	12.5558	0.2103	0.106486	0.356902	0.0585367	0.0206134	0.18741	4.70922	0.493653	10775.9	1.762
Inner Mongolia	2016	0.855682	0.0498175	0.705891	0.0102248	0.0296141	4.08223	12.0717	0.2103	0.110594	0.458223	0.0623588	0.0218382	0.178631	5.02644	0.564116	11609	1.85107
Inner Mongolia	2017	0.972322	0.0490848	0.738405	0.0081649	0.02607	3.95132	10.4619	0.2103	0.114548	0.434537	0.0698897	0.0224091	0.15916	5.27366	0.479951	12584.3	1.91503
Inner Mongolia	2018	0.872583	0.046997	0.766711	0.00897542	0.0252377	3.35275	10.6491	0.221	0.119092	0.298047	0.10732	0.035471	0.171406	5.88468	0.523321	13802.6	2.09564
Inner Mongolia	2019	0.772844	0.0439505	0.767612	0.00871131	0.0245808	3.07012	10.6015	0.221	0.123627	0.0700056	0.131683	0.044682	0.180788	6.68413	0.534969	15282.8	2.30009
Inner Mongolia	2020	0.772653	0.0403179	0.767403	0.00879227	0.0233823	2.63723	10.7283	0.221	0.128669	0.141735	0.162899	0.0595533	0.191269	7.83837	0.53622	16566.9	2.5967
Inner Mongolia	2021	0.760518	0.036041	0.609244	0.00922992	0.0276669	3.05285	11.4671	0.221	0.134904	0.143996	0.194549	0.0730845	0.214976	9.04052	0.557834	18336.8	3.08506
Liaoning	2011	1.01478	0.0246973	0.334524	0.0169815	0.0348795	13.6443	34.5775	0.3513	0.444586	0.04173	0.185976	0.0791181	0.315315	5.19182	0.642154	8296.5	1.0747
Liaoning	2012	1.03067	0.0225212	0.526055	0.017076	0.0348881	14.0248	34.4497	0.3513	0.297258	0.0672113	0.153897	0.0672113	0.365649	5.84804	0.643552	9383.7	1.2399
Liaoning	2013	1.03023	0.0208773	0.393106	0.0174634	0.0360673	14.2642	34.7054	0.3824	0.309828	0.107156	0.157052	0.069616	0.397714	6.36107	0.680511	10522.7	1.33986
Liaoning	2014	0.834489	0.0199293	0.451662	0.017891	0.0364064	14.4795	35.1113	0.3824	0.324433	0.463726	0.177709	0.0804496	0.416441	6.5397	0.542147	11191.5	1.38371
Liaoning	2015	0.847812	0.0189472	0.484979	0.0171805	0.0360435	14.1887	33.6363	0.3824	0.332956	0.35143	0.199768	0.094789	0.490201	6.79803	0.607297	12056.9	1.4353
Liaoning	2016	0.816987	0.0192003	0.516392	0.0173962	0.036441	13.8441	33.777	0.3824	0.344361	0.143205	0.238183	0.110726	0.457543	6.26841	0.716593	12880.7	1.28845
Liaoning	2017	0.839227	0.021186	0.530809	0.0166095	0.0348729	13.7751	29.9094	0.3824	0.357631	0.227692	0.237759	0.114325	0.388395	5.38874	0.672156	13746.8	1.33936
Liaoning	2018	0.804238	0.0198183	0.549376	0.0148321	0.0344655	13.0898	28.0421	0.3924	0.369742	0.348696	0.247201	0.114093	0.415821	5.70652	0.629277	14656.3	1.45304
Liaoning	2019	0.769249	0.0184744	0.545895	0.0142041	0.0331745	12.1112	26.9154	0.3924	0.380631	0.0184961	0.219819	0.111451	0.453392	6.50611	0.696535	16108.3	1.56939
Liaoning	2020	0.782146	0.0173701	0.548225	0.0138066	0.032091	10.4301	26.6759	0.3924	0.392296	0.211064	0.126638	0.236718	0.479687	7.26244	0.663076	17450.3	1.92716
Liaoning	2021	0.789643	0.0156665	0.54074	0.01356	0.0311858	10.0224	26.4233	0.3924	0.406861	0.20906	0.12867	0.241863	0.51341	8.21283	0.716418	19216.6	2.14078
Jilin	2011	0.943573	0.0358841	0.180559	0.012236	0.0373782	8.73083	10.9279	0.3893	0.194192	0.04251	0.0651054	0.0342761	0.195393	3.49006	0.697674	7510	0.870794
Jilin	2012	0.96034	0.0338689	0.284319	0.012568	0.0388892	9.64027	10.6677	0.3893	0.0780827	0.0410152	0.109687	0.0310436	0.219488	3.97787	0.725116	8598.2	0.974957
Jilin	2013	0.978047	0.0332397	0.303737	0.0126914	0.040051	9.42362	10.8043	0.4038	0.0825448	0.115091	0.0607785	0.0332527	0.233083	4.39902	0.741352	9621.2	1.05869
Jilin	2014	0.801499	0.0324864	0.299522	0.0116289	0.0403718	10.5991	10.3036	0.4038	0.0891254	0.1227	0.0632201	0.0324114	0.239079	4.71076	0.706461	10780.1	1.1132
Jilin	2015	0.811393	0.0313129	0.364191	0.0117448	0.0407107	10.9674	10.4178	0.4038	0.0957044	0.148967	0.0787097	0.0369777	0.246588	5.08132	0.718196	11326.2	1.14813
Jilin	2016	0.811665	0.0334324	0.369883	0.0118035	0.0411536	10.3101	10.4936	0.4038	0.106035	0.131776	0.0960132	0.038053	0.217043	4.98847	0.826553	12122.9	1.06727
Jilin	2017	0.871112	0.0435014	0.394731	0.0111071	0.0379547	9.24945	9.98193	0.4038	0.116366	0.161513	0.129966	0.0443627	0.147185	3.9205	0.749278	12950.4	1.07629
Jilin	2018	0.843444	0.0386394	0.416502	0.0110674	0.0375438	8.38544	9.24468	0.4149	0.127311	0.217073	0.161818	0.0554194	0.163298	4.2949	0.648731	13748.2	1.19337
Jilin	2019	0.815776	0.0333647	0.423636	0.0107404	0.0371254	7.95442	8.68549	0.4149	0.138444	0.0322048	0.172631	0.0639192	0.165781	4.98907	0.686974	14936	1.37077
Jilin	2020	0.820297	0.0278898	0.42708	0.0106974	0.0366282	7.62965	8.35051	0.4149	0.149498	0.0960819	0.178995	0.068119	0.20026	6.30508	0.669365	16067	1.73243
Jilin	2021	0.825112	0.0268815	0.427456	0.0104734	0.0360427	7.29566	7.70167	0.4149	0.160304	0.0955213	0.190073	0.0707925	0.210583	6.54692	0.705993	17641.7	1.78598
Heilongjiang	2011	1.0332	0.084461	0.685691	0.0109303	0.0186862	6.37803	6.18421	0.4239	0.1023	0.0558787	0.0897496	0.0332982	0.147412	3.87696	0.484278	7590.7	1.03039
Heilongjiang	2012	1.0344	0.0746148	0.646815	0.0113753	0.0196372	6.57931	6.91264	0.4239	0.0727854	0.0677454	0.0956934	0.0382447	0.189229	4.97746	0.500152	8603.8	1.31997
Heilongjiang	2013	1.03134	0.0665422	0.274742	0.0114992	0.0200807	6.88611	6.99774	0.4316	0.0763156	0.224084	0.106632	0.0440135	0.234108	6.12368	0.519188	9634.1	1.65091
Heilongjiang	2014	0.770669	0.0645869	0.269679	0.0118601	0.0206038	7.1472	6.90534	0.4316	0.0783992	0.0662528	0.119337	0.0488308	0.246657	6.8059	0.533686	10453.2	1.82899
Heilongjiang	2015	0.775446	0.0619437	0.305676	0.0117944	0.0207662	6.74711	6.75915	0.4316	0.0810619	0.0955751	0.14137	0.0557182	0.236855	7.267	0.537517	11095.2	1.94423
Heilongjiang	2016	0.784006	0.0603717	0.33181	0.0117088	0.0203436	6.63695	6.64507	0.4316	0.0890786	0.339919	0.16674	0.0626886	0.231272	7.82542	0.628233	11831.9	2.04171
Heilongjiang	2017	0.931963	0.0566355	0.344541	0.00994068	0.0170102	5.63517	5.40169	0.4316	0.0946577	0.105027	0.168951	0.0628403	0.235062	8.83914	0.523537	12664.8	2.28981
Heilongjiang	2018	0.89546	0.0541934	0.349932	0.0100455	0.0167379	5.05558	5.277	0.4378	0.103498	0.283167	0.184008	0.0698548	0.247729	9.27842	0.528109	13803.7	2.4687
Heilongjiang	2019	0.858956	0.0462395	0.354639	0.00930258	0.0151184	4.35116	4.86327	0.4378	0.112771	0.0968849	0.186052	0.0751518	0.25555	10.4181	0.523291	14982.1	2.76415
Heilongjiang	2020	0.867098	0.0432426	0.354638	0.00928901	0.0150368	4.07435	4.72841	0.4378	0.121512	0.0470822	0.208449	0.0786044	0.271232	11.9667	0.522274	16168.4	3.15919
Heilongjiang	2021	0.876106	0.0447678	0.351969	0.00931298	0.0158646	3.78958	4.04972	0.4378	0.132552	0.0465981	0.215334	0.080385	0.272121	12.5194	0.540687	17889.3	3.23078
Shanghai	2011	1.6418	0.0523522	0.468781	0.0339491	0.0299551	15.7139	51.1458	0.0941	0	0.0224663	0.349476	0.252122	0.412132	8.43884	0.654858	16053.8	0.503228
Shanghai	2012	1.58975	0.0542431	0.471145	0.0309358	0.0283578	14.9961	49.7551	0.0941	0	0.0206239	0.415055	0.281	0.442124	7.03939	0.652452	17803.7	0.507644
Shanghai	2013	1.54631	0.0502628	0.435314	0.0344553	0.0286244	13.3024	51.5134	0.1074	0	0.0742115	0.482375	0.360456	0.456666	6.38697	0.677745	19595	0.523936
Shanghai	2014	1.89894	0.0452204	0.435621	0.0352941	0.0285714	13.07	54.0252	0.1074	0	0	0.655462	0.462185	0.47479	7.19036	0.682232	21191.6	0.523247
Shanghai	2015	1.79241	0.0472571	0.474503	0.0393886	0.0291005	12.9777	52.9982	0.1074	0	0.0352734	0.740741	0.520282	0.47619	6.57683	0.692403	23205.2	0.419041
Shanghai	2016	1.54455	0.0508593	0.568685	0.046488	0.0312182	13.2779	57.8962	0.1074	0	0.0101798	0.967085	0.654903	0.503902	6.27283	0.798001	25520.4	0.390342
Shanghai	2017	1.48695	0.0570745	0.70515	0.0508951	0.031239	12.3657	54.9807	0.1074	0	0	0.951211	0.663391	0.513865	6.89444	0.749812	27825	0.372494
Shanghai	2018	1.55027	0.0569751	0.708494	0.0464045	0.0297556	11.254	52.3592	0.1404	0	0.0247963	1.8916	1.23982	0.531704	7.09282	0.798306	30374.7	0.363347
Shanghai	2019	1.61358	0.0593399	0.667986	0.0497322	0.0286917	10.6006	50.5471	0.1404	0	0	4.342	2.50956	0.557766	6.98039	0.816865	33195.2	0.377113
Shanghai	2020	1.57531	0.0543245	0.707626	0.05721	0.0270376	10.3605	50.4075	0.1404	0	0	6.18339	3.4326	0.540752	10.363	0.79965	34911.3	0.404657
Shanghai	2021	1.63148	0.0568985	0.721461	0.0117291	0.0249716	9.02005	44.3133	0.1404	0	0	6.7272	3.57927	0.548241	10.756	0.800681	38520.7	0.361278
Jiangsu	2011	1.60863	0.0587314	0.426867	0.0130494	0.0440025	11.2877	13.8898	0.1048	0.10821	0.0434544	0.235019	0.0964349	0.344621	5.2765	0.62186	10805	0.954353
Jiangsu	2012	1.6062	0.0525668	0.490831	0.0134612	0.0432589	10.9356	14.7093	0.1048	0.0699133	0.0483559	0.212766	0.0914841	0.387723	6.0579	0.631957	12202	1.0792
Jiangsu	2013	1.61291	0.0490322	0.491792	0.0138997	0.0425321	10.5624	15.2072	0.158	0.0746433	0.0633817	0.233745	0.103207	0.412281	6.62414	0.638524	13597.8	1.18173
Jiangsu	2014	1.67582	0.0462132	0.524503	0.0139999	0.0421431	10.3575	15.6078	0.158	0.0876862	0.0721486	0.281171	0.120074	0.437944	7.23677	0.649281	14958.4	1.27003
Jiangsu	2015	1.69293	0.0396968	0.549976	0.0140219	0.041317	10.0839	14.6214	0.158	0.087117	0.0795352	0.283409	0.122402	0.480581	8.31368	0.656509	16256.7	1.46213
Jiangsu	2016	1.67944	0.0374286	0.56042	0.0141594	0.0407065	9.9238	14.8421	0.158	0.0884883	0.0392085	0.25974	0.118928	0.483867	8.87917	0.652051	17605.6	1.55131
Jiangsu	2017	1.65229	0.0391834	0.601931	0.0144249	0.0402176	9.68279	15.2301	0.158	0.0895526	0.0120428	0.268249	0.120031	0.498213	9.30147	0.653267	19158	1.61042
Jiangsu	2018	1.73606	0.0379979	0.619338	0.0145475	0.0388952	9.25507	15.4336	0.152	0.0906667	0.0505306	0.327651	0.148001	0.496662	9.74699	0.668438	20845.1	1.70206
Jiangsu	2019	1.81984	0.0403961	0.63351	0.014632	0.0384543	9.05544	15.3378	0.152	0.0916559	0.00779298	0.442856	0.202886	0.514417	10.6269	0.688693	22675.4	1.84307
Jiangsu	2020	1.82859	0.0335236	0.641088	0.0145218	0.0375481	8.7857	14.9465	0.152	0.0926608	0.00628477	0.495828	0.226385	0.54854	11.7816	0.689859	24198.5	2.01546
Jiangsu	2021	1.8374	0.0297354	0.588276	0.01388	0.0366762	8.4567	14.0763	0.152	0.0935575	0.00625466	0.672708	0.302353	0.589016	13.1424	0.690207	26790.8	2.13042
Zhejiang	2011	1.28206	0.036321	0.674	0.079222	0.037398	25.9285	23.7203	0.5741	0.240945	0.0645633	0.435701	0.270435	0.467779	4.73132	0.623236	13070.7	0.745405
Zhejiang	2012	1.20995	0.0343363	0.721906	0.0844161	0.0396696	27.0519	26.7993	0.5741	0.350945	0.108855	0.464246	0.291713	0.528956	5.32816	0.615053	14551.9	0.799192
Zhejiang	2013	1.20355	0.0324064	0.683355	0.0859899	0.0399671	26.9034	27.9696	0.5907	0.357411	0.573987	0.509105	0.31792	0.578226	6.15515	0.585467	16106	0.868346
Zhejiang	2014	1.14907	0.0310096	0.694962	0.0882586	0.0394019	25.8347	28.8817	0.5907	0.357302	0.0897098	0.561126	0.35796	0.609499	6.68531	0.597884	19373.3	0.892318
Zhejiang	2015	1.15764	0.0288743	0.704976	0.0887143	0.0382013	24.6488	29.4512	0.5907	0.358373	0.171578	0.551408	0.337917	0.62637	7.56694	0.588668	21125	0.935102
Zhejiang	2016	1.15183	0.0257462	0.695849	0.0893422	0.0371527	21.7561	29.5902	0.5907	0.362731	0.200492	0.526293	0.33987	0.668836	8.94693	0.449896	22866.1	1.02477
Zhejiang	2017	1.00207	0.0261525	0.70209	0.101762	0.041694	23.3724	34.2693	0.5907	0.36481	0.0540104	0.596638	0.375044	0.754379	9.6905	0.593635	24955.8	1.06831
Zhejiang	2018	1.27578	0.0244196	0.714185	0.10047	0.0393187	22.0978	34.7354	0.5943	0.362014	0.0854096	0.685298	0.437661	0.76717	11.3519	0.614021	27302.4	1.10744
Zhejiang	2019	1.54948	0.0215784	0.724595	0.0952691	0.0362573	19.2899	33.3752	0.5943	0.354058	0.0615123	0.734647	0.473595	0.79766	13.7278	0.605791	29875.8	1.189
Zhejiang	2020	1.56102	0.021133	0.706851	0.0936212	0.0345495	18.1489	33.2053	0.5943	0.358794	0.0218416	0.781335	0.544552	0.791263	16.812	0.609724	31930.5	1.20341
Zhejiang	2021	1.5611	0.0204794	0.754356	0.087809	0.0339025	17.1563	34.591	0.5943	0.363	0.0218406	1.21215	0.853271	0.842798	17.3748	0.616768	35247.4	1.23697
Anhui	2011	1.57462	0.048669	0.235263	0.00780237	0.0365404	13.0197	9.54394	0.2606	0.156072	0.022055	0.118255	0.0404526	0.19005	2.1638	0.473533	6232.2	0.567034
Anhui	2012	1.56532	0.0420808	0.203253	0.00802711	0.0371811	13.0152	10.1644	0.2606	0.112166	0.0619872	0.12442	0.040916	0.208214	2.43489	0.496693	7160.5	0.630108
Anhui	2013	1.56113	0.0404295	0.188436	0.00820515	0.0378287	13.1656	10.6066	0.2753	0.118433	0.197863	0.130008	0.0431497	0.223942	2.7279	0.495012	8097.9	0.691235
Anhui	2014	1.52057	0.0338163	0.195221	0.00820524	0.0381644	12.7409	10.749	0.2753	0.121834	0.0716561	0.157174	0.0503046	0.236901	2.98431	0.515289	9916.4	0.741961
Anhui	2015	1.52403	0.0358705	0.202313	0.00845763	0.0378415	12.4069	10.9427	0.2753	0.132958	0.108039	0.167924	0.0559745	0.242958	3.14482	0.533417	10820.7	0.781334
Anhui	2016	1.51574	0.0340672	0.208654	0.00851174	0.036768	11.8854	10.9029	0.2753	0.136134	0.150783	0.191486	0.0665647	0.251203	3.36502	0.596253	11720.5	0.836992
Anhui	2017	1.48747	0.034407	0.212543	0.00865161	0.0365201	11.3896	11.1842	0.2753	0.138893	0.0458363	0.25634	0.0938499	0.256844	3.37263	0.549004	12758.2	0.887663
Anhui	2018	1.53535	0.0329574	0.221658	0.00860781	0.0355486	10.7372	11.1534	0.2865	0.142389	0.0983913	0.337472	0.137041	0.256946	3.45205	0.547722	13996	0.920704
Anhui	2019	1.58323	0.0290967	0.225141	0.00850604	0.033933	10.0514	11.8122	0.2865	0.149209	0.0598952	0.389547	0.173765	0.269346	3.83258	0.556333	15416	1.03658
Anhui	2020	1.58972	0.0254361	0.232258	0.00852801	0.0328759	9.44591	11.7146	0.2865	0.154402	0.0884554	0.436494	0.223747	0.286391	6.97043	0.551368	16620.2	1.25204
Anhui	2021	1.60212	0.0239995	0.230767	0.00837197	0.0320363	8.55122	11.5458	0.2865	0.15884	0.0877706	0.42625	0.223928	0.3154	7.7077	0.55921	18371.7	1.35532
Fujian	2011	1.71852	0.0361126	0.53956	0.0371861	0.0528918	25.4948	25.2927	0.631	0.123093	0.0209992	0.207367	0.143057	0.497069	4.75767	0.548419	8778.6	0.941451
Fujian	2012	1.70145	0.0308506	0.486147	0.0377358	0.0534223	25.5605	25.9343	0.631	0.259218	0.0384428	0.231983	0.118422	0.558393	5.45808	0.548913	9967.2	1.04216
Fujian	2013	1.72333	0.0291682	0.510898	0.0375185	0.0526132	25.2177	25.8066	0.6595	0.268834	0.120845	0.219004	0.123026	0.600428	6.4227	0.552699	11184.2	1.1459
Fujian	2014	1.72158	0.0271556	0.529019	0.0374371	0.0531841	24.4625	26.4324	0.6595	0.279336	0.0446816	0.257244	0.150529	0.663543	7.14462	0.556901	12650.2	1.23809
Fujian	2015	1.74459	0.0250948	0.48409	0.0369751	0.0531034	23.9223	26.6233	0.6595	0.280237	0.0870759	0.281817	0.161712	0.694291	7.74563	0.554056	13792.7	1.31932
Fujian	2016	1.7416	0.0202613	0.518501	0.0370816	0.0531947	23.7988	26.8225	0.6595	0.295054	0.166287	0.247067	0.151678	0.765694	9.23489	0.405626	14999.2	1.50007
Fujian	2017	1.15888	0.023105	0.542307	0.0539599	0.0750662	33.6713	40.2859	0.6595	0.301046	0.0374363	0.356935	0.212354	0.985606	9.44306	0.584734	16334.8	1.59245
Fujian	2018	1.43743	0.020688	0.567666	0.0522412	0.0701832	31.1564	38.041	0.668	0.311495	0.0500856	0.419705	0.23965	1.04825	10.5738	0.5982	17821.2	1.75572
Fujian	2019	1.71599	0.018052	0.576153	0.0507722	0.0664666	28.4356	36.5829	0.668	0.321182	0.0356406	0.475208	0.268242	1.10974	12.5653	0.600559	19568.4	1.95297
Fujian	2020	1.75032	0.0203424	0.569781	0.0480598	0.0617912	26.4593	31.7685	0.668	0.332383	0.0128732	0.549868	0.300987	1.11457	15.1737	0.601989	20880.3	2.10062
Fujian	2021	1.77242	0.0191886	0.713496	0.0472184	0.0584781	25.237	28.0308	0.668	0.341838	0.0127126	0.692536	0.32508	1.15382	17.2791	0.606394	23228.9	2.28519
Jiangxi	2011	1.94079	0.0778055	0.17548	0.00479332	0.0256616	18.1412	8.69541	0.5832	0.277054	0.0778231	0.128126	0.0280674	0.167274	2.73811	0.562396	6891.6	0.544063
Jiangxi	2012	1.95426	0.0648773	0.192999	0.00499557	0.0255751	18.1746	9.09971	0.5832	0.293802	0.0720375	0.0790965	0.0289598	0.181578	3.1618	0.567154	7829.4	0.611198
Jiangxi	2013	1.96406	0.0681353	0.207506	0.00527681	0.0255016	17.9955	9.2571	0.6001	0.307114	0.188921	0.0900479	0.0327774	0.193207	3.56739	0.573329	8781.5	0.675525
Jiangxi	2014	1.8045	0.0618412	0.225476	0.00515214	0.025653	17.0118	9.53631	0.6001	0.320457	0.0874248	0.0946055	0.036442	0.205386	4.00414	0.579747	10116.6	0.734418
Jiangxi	2015	1.80981	0.0538981	0.238856	0.00516212	0.0257389	16.8258	9.67486	0.6001	0.334006	0.0815544	0.106648	0.0405083	0.237834	4.43072	0.579852	11139.1	0.801497
Jiangxi	2016	1.80413	0.0492605	0.247879	0.00499937	0.0255364	16.5785	9.48747	0.6001	0.339814	0.141349	0.10754	0.0460374	0.260201	5.14302	0.606153	12137.7	0.867365
Jiangxi	2017	1.82712	0.0509286	0.25632	0.00524962	0.0239425	15.5603	9.48994	0.6001	0.346545	0.0782123	0.103042	0.0452248	0.264131	5.36257	0.586773	13241.8	0.918299
Jiangxi	2018	1.92789	0.0510386	0.281049	0.00556176	0.022175	13.8923	9.39883	0.6116	0.354362	0.0955758	0.116095	0.0547176	0.278844	5.96495	0.588692	14459.9	0.974989
Jiangxi	2019	2.02866	0.046678	0.297027	0.00545171	0.0209375	11.3564	9.42186	0.6116	0.363501	0.120807	0.118271	0.0592263	0.294193	7.10803	0.588661	15796.3	1.11325
Jiangxi	2020	2.07393	0.0423744	0.314863	0.005315	0.0192757	9.33811	9.26511	0.6116	0.371012	0.057402	0.166891	0.083977	0.299394	8.39714	0.573614	16980.8	1.25506
Jiangxi	2021	2.0844	0.0418449	0.306607	0.00527067	0.0191436	9.10099	9.20094	0.6116	0.379246	0.0571136	0.227573	0.11317	0.316646	9.42948	0.58108	18684.2	1.34067
Shandong	2011	1.44577	0.020098	0.430544	0.0170449	0.0435879	15.1685	29.2964	0.1672	0.307054	0.0382867	0.203858	0.0778618	0.353747	3.42265	0.619427	8342.1	0.797259
Shandong	2012	1.44598	0.0194103	0.498961	0.0165271	0.0438299	14.9034	29.268	0.1672	0.216957	0.0526364	0.219104	0.0881568	0.364461	3.84208	0.626383	9446.5	0.878441
Shandong	2013	1.46054	0.0171109	0.483951	0.0159069	0.0430651	14.4295	29.0375	0.1673	0.226103	0.133195	0.267847	0.0987573	0.410872	4.43285	0.620761	10619.9	0.989428
Shandong	2014	1.44589	0.0159508	0.504117	0.0152475	0.0424084	14.1648	27.6473	0.1673	0.23488	0.0802689	0.305312	0.111887	0.431767	4.89636	0.617823	11882.3	1.0587
Shandong	2015	1.44876	0.0150059	0.523934	0.0150365	0.0420351	13.6946	27.35	0.1673	0.24556	0.125062	0.318233	0.115721	0.447096	5.31893	0.629023	12930.4	1.15815
Shandong	2016	1.44251	0.0151728	0.531188	0.0148088	0.0416014	13.5457	27.1535	0.1673	0.252237	0.0503044	0.308023	0.12166	0.422967	5.46365	0.709885	13954.1	1.18498
Shandong	2017	1.46352	0.0146602	0.556878	0.0141972	0.0396118	12.6641	25.8465	0.1673	0.260431	0.077153	0.299789	0.124957	0.396406	5.63353	0.635591	15117.5	1.22524
Shandong	2018	1.57772	0.0142061	0.578211	0.0133161	0.0379442	11.7256	25.0014	0.1751	0.269373	0.0888343	0.331052	0.137495	0.422351	6.12408	0.632912	16297	1.26925
Shandong	2019	1.69193	0.0142891	0.590611	0.0125856	0.0361563	11.0071	24.4316	0.1751	0.278125	0.0626538	0.356532	0.148631	0.449497	6.68905	0.644428	17775.5	1.32018
Shandong	2020	1.68512	0.0131494	0.604927	0.0116079	0.0349799	10.4977	24.3968	0.1751	0.288056	0.00817331	0.374962	0.156303	0.47464	7.42214	0.657707	18753.2	1.42835
Shandong	2021	1.69433	0.0100977	0.608369	0.0111612	0.0338856	9.88528	23.7179	0.1751	0.297991	0.00812889	0.377857	0.163309	0.531082	8.71429	0.658364	20793.9	1.64412
Henan	2011	1.79887	0.0200367	0.30792	0.00779179	0.0472487	9.02943	10.6333	0.2016	0.264227	0.0266506	0.0246869	0.00890691	0.252472	2.81402	0.562125	6604	0.60031
Henan	2012	1.79933	0.02028	0.338904	0.00787396	0.047987	8.99504	10.8797	0.2016	0.188776	0.0228576	0.0226473	0.00785293	0.27758	3.12711	0.564696	7524.9	0.660605
Henan	2013	1.80706	0.0196788	0.254661	0.00791706	0.0486194	9.08004	11.7146	0.215	0.193817	0.0823821	0.0269487	0.00998359	0.293385	3.52166	0.566734	8475.3	0.723437
Henan	2014	1.76616	0.0155793	0.282574	0.00806771	0.0490879	9.03208	11.3697	0.215	0.206092	0.132491	0.0281674	0.0110583	0.312415	3.98044	0.565369	9966.1	0.771274
Henan	2015	1.77957	0.0164763	0.313504	0.00795147	0.049643	8.92534	11.2306	0.215	0.213159	0.0155979	0.0377123	0.0141421	0.319633	4.44546	0.590921	10852.9	0.796964
Henan	2016	1.78428	0.0161032	0.337133	0.00776656	0.0494047	8.78278	11.2732	0.215	0.215617	0.0358616	0.0395238	0.0147178	0.316273	5.04538	0.63172	11696.7	0.827786
Henan	2017	1.81607	0.016238	0.351275	0.00738503	0.0479688	8.19365	10.6769	0.215	0.219937	0.0846428	0.0449347	0.0179874	0.309024	5.49948	0.597722	12719.2	0.868821
Henan	2018	1.88713	0.0154552	0.369414	0.00702815	0.0468634	7.6845	10.3385	0.2414	0.226244	0.0790075	0.0488386	0.0224576	0.336438	5.9552	0.60965	13830.7	0.929517
Henan	2019	1.95819	0.0142593	0.401655	0.00680304	0.0453106	7.28769	10.2462	0.2414	0.234333	0.0260976	0.0692538	0.0346609	0.367582	6.82656	0.623727	15163.7	1.02764
Henan	2020	1.95473	0.0124042	0.410422	0.00663126	0.0441176	6.97168	10.3293	0.2414	0.241545	0.00994009	0.0930692	0.0514706	0.425163	8.14088	0.63562	16107.9	1.20834
Henan	2021	1.957	0.0109511	0.414382	0.00648074	0.0424819	6.62573	9.54444	0.2414	0.248012	0.00992853	0.151444	0.0857526	0.44643	8.96007	0.607503	17533.3	1.30737
Hubei	2011	1.71729	0.0334501	0.168549	0.00771574	0.0443093	17.4196	8.12076	0.3114	0.259963	0.0986316	0.162056	0.0481922	0.287068	2.7476	0.579438	6897.9	0.88901
Hubei	2012	1.73215	0.0351852	0.162275	0.00764956	0.0439292	17.2702	8.0511	0.3114	0.274194	0.0948149	0.143831	0.0423325	0.307975	3.13293	0.584149	7851.7	0.989284
Hubei	2013	1.738	0.0309286	0.102684	0.00810491	0.0434112	15.6858	8.18016	0.384	0.278592	0.306926	0.164195	0.0487281	0.330377	3.53807	0.58738	8867	1.09334
Hubei	2014	1.53584	0.0287724	0.110675	0.00829604	0.0429348	15.5442	8.52853	0.384	0.291254	0.130543	0.17492	0.054855	0.340434	3.96772	0.591296	10849.1	1.16579
Hubei	2015	1.5133	0.0275984	0.121503	0.00824908	0.0419873	15.1759	8.96849	0.384	0.303082	0.140335	0.193778	0.0622454	0.34963	4.39239	0.605307	11843.9	1.24149
Hubei	2016	1.49534	0.0218208	0.131688	0.00840186	0.0418181	14.9679	8.58112	0.384	0.313641	0.349461	0.202843	0.0683368	0.372449	5.03618	0.63026	12725	1.39716
Hubei	2017	1.51953	0.0241611	0.142711	0.00833323	0.0399568	13.7741	8.27994	0.384	0.32079	0.180616	0.201229	0.0715175	0.372356	5.12422	0.586462	13812.1	1.48986
Hubei	2018	1.57928	0.0247753	0.15643	0.00818569	0.037194	12.9911	7.9913	0.3961	0.330001	0.135297	0.214513	0.0789649	0.381471	5.41197	0.585826	14977.8	1.53759
Hubei	2019	1.63903	0.0232868	0.17773	0.00812446	0.0350439	12.4137	7.52325	0.3961	0.337299	0.0607736	0.228509	0.0886654	0.41683	6.03474	0.591286	16390.9	1.68383
Hubei	2020	1.67227	0.0190454	0.181401	0.0078752	0.0335198	11.6803	7.27817	0.3961	0.344056	0.0980638	0.242902	0.0974368	0.437964	8.14225	0.587131	16305.9	1.9285
Hubei	2021	1.70054	0.0214189	0.184293	0.00769496	0.032383	11.1562	7.0621	0.3961	0.353335	0.0964337	0.285971	0.113821	0.482477	9.41703	0.589906	18259	2.21356
Hunan	2011	2.21724	0.0406193	0.117434	0.00470126	0.0288622	14.3336	8.77517	0.4476	0.137248	0.113663	0.105689	0.0322542	0.284658	2.68355	0.602385	6567.1	0.668327
Hunan	2012	2.24624	0.0383251	0.112452	0.00476979	0.0292649	14.448	9.34409	0.4476	0.139911	0.0743665	0.0924588	0.0297231	0.311529	2.93836	0.612571	7440.2	0.725012
Hunan	2013	2.28268	0.0387124	0.103173	0.00482081	0.0286936	14.3697	9.52682	0.4777	0.141594	0.352254	0.0868208	0.0299422	0.315237	3.04563	0.592655	8372.1	0.743641
Hunan	2014	2.11193	0.0377375	0.10511	0.00486052	0.0282731	14.1796	9.46386	0.4777	0.146788	0.129614	0.0940156	0.0326316	0.329135	3.21236	0.603264	10060.2	0.781651
Hunan	2015	2.10038	0.0346671	0.108472	0.00500172	0.0282781	14.0361	9.63508	0.4777	0.153908	0.0877596	0.112883	0.0403809	0.349145	3.47851	0.607297	10992.5	0.824911
Hunan	2016	2.11948	0.0320788	0.110938	0.00496969	0.0280213	13.4945	9.62995	0.4777	0.162123	0.156483	0.117135	0.0449206	0.37018	3.83155	0.624116	11930.4	0.904623
Hunan	2017	2.00482	0.0371535	0.121949	0.00531122	0.0294761	13.9417	10.239	0.4777	0.169603	0.146359	0.139029	0.0531122	0.312137	3.44089	0.617325	12935.8	0.963156
Hunan	2018	2.1215	0.0362765	0.132182	0.00549864	0.0299096	14.0739	10.5284	0.4969	0.176843	0.0771782	0.170137	0.0697809	0.328476	3.66635	0.636681	14092.5	1.01651
Hunan	2019	2.23818	0.0299293	0.13811	0.00551534	0.0281922	12.994	10.3157	0.4969	0.184404	0.0499828	0.221352	0.096026	0.375745	4.54507	0.644398	15394.8	1.23229
Hunan	2020	2.31459	0.026065	0.143368	0.00538089	0.0266306	12.0772	9.88143	0.4969	0.191837	0.0263092	0.300949	0.135594	0.400567	8.98565	0.634117	16584.6	1.54755
Hunan	2021	2.3433	0.0260884	0.145874	0.00540903	0.0257634	10.7139	9.30047	0.4969	0.20042	0.0259869	0.364404	0.170972	0.415425	9.56604	0.6461	18295.2	1.62031
Guangdong	2011	1.61515	0.0511267	0.0924979	0.0169291	0.0527778	24.9523	9.63145	0.4944	0.0788178	0.0258093	0.120297	0.0555556	0.446675	3.27194	0.53786	9371.7	0.710064
Guangdong	2012	1.6355	0.0488705	0.107063	0.0163297	0.0530067	24.5978	9.59694	0.4944	0.0729028	0.0423363	0.120313	0.0583204	0.481532	3.74642	0.549681	10542.8	0.747539
Guangdong	2013	1.6597	0.0452171	0.116936	0.0160278	0.0519146	23.4329	9.74458	0.5126	0.07497	0.241587	0.133245	0.064707	0.520359	4.22082	0.524765	11669.3	0.799831
Guangdong	2014	1.80965	0.0428585	0.135406	0.0163544	0.0526038	23.7442	9.73803	0.5126	0.0769394	0.177454	0.154903	0.0727096	0.550739	4.70701	0.541404	12245.6	0.842854
Guangdong	2015	1.82908	0.0411232	0.143179	0.0164483	0.0536084	23.7804	9.78013	0.5126	0.0809733	0.176814	0.15466	0.0712688	0.583903	5.27725	0.541983	13360.4	0.895855
Guangdong	2016	1.85258	0.036276	0.145796	0.0165397	0.0540283	23.5265	9.41976	0.5126	0.0853428	0.13062	0.148009	0.0722448	0.648837	6.15846	0.479895	14512.2	0.984797
Guangdong	2017	1.62615	0.0369018	0.157594	0.0183797	0.0610999	26.7198	10.8497	0.5126	0.0910389	0.0669426	0.136014	0.0756949	0.683619	6.39861	0.557036	15779.7	1.01659
Guangdong	2018	1.95861	0.0339026	0.20198	0.0206805	0.0540496	21.8919	10.472	0.5352	0.0976606	0.128055	0.139506	0.0757115	0.72197	7.31262	0.554858	17167.7	1.10213
Guangdong	2019	2.29108	0.0290556	0.205566	0.0196218	0.0518199	20.0783	10.0615	0.5352	0.103227	0.0100978	0.137008	0.0777987	0.810162	8.7192	0.574285	18818.4	1.27369
Guangdong	2020	2.34071	0.0266898	0.207004	0.0192731	0.0493733	18.6929	9.55973	0.5352	0.108539	0.00584033	0.126915	0.0732288	0.846691	10.3023	0.574954	20143.4	1.45028
Guangdong	2021	2.36521	0.0245852	0.237638	0.0189845	0.0473279	17.215	9.56496	0.5352	0.113028	0.00577983	0.151609	0.0924773	0.878335	11.0303	0.578355	22306	1.54901
Guangxi	2011	1.42181	0.0581362	0.4676	0.00997248	0.0404736	11.0446	6.23747	0.5271	0.0827153	0.106395	0.0220128	0.0103394	0.267239	2.12331	0.465341	5231.3	0.741738
Guangxi	2012	1.44223	0.0606956	0.474719	0.0101437	0.0409364	11.1439	6.52665	0.5271	0.0707822	0.050143	0.0220301	0.0106862	0.283431	2.35699	0.483823	6007.5	0.801508
Guangxi	2013	1.45517	0.0557627	0.485457	0.0103141	0.041664	11.2489	6.75862	0.5651	0.0735445	0.113081	0.0242782	0.0127094	0.304422	2.53999	0.494733	6790.9	0.882018
Guangxi	2014	1.34191	0.0529954	0.528257	0.0109108	0.0436264	12.1417	7.4347	0.5651	0.0818542	0.204557	0.0288369	0.015346	0.336262	2.72068	0.500179	8683.2	0.946431
Guangxi	2015	1.39352	0.048057	0.561941	0.0105629	0.0423656	12.2118	7.54332	0.5651	0.0892941	0.0890019	0.0314604	0.0179308	0.349879	3.23601	0.498415	9466.6	1.02538
Guangxi	2016	1.39822	0.0431894	0.59869	0.0103494	0.0426505	13.9446	7.88326	0.5651	0.0968174	0.0489805	0.0318943	0.0188762	0.382064	3.80398	0.469308	10359.5	1.13602
Guangxi	2017	1.36066	0.0416711	0.610763	0.0095144	0.0441883	12.1434	7.98891	0.5651	0.104397	0.0328314	0.0343389	0.0226134	0.425284	4.23306	0.480355	11325.5	1.18693
Guangxi	2018	1.5857	0.0400065	0.636939	0.00882392	0.0426964	11.6727	7.90218	0.6017	0.112192	0.0251155	0.0341571	0.0246132	0.45501	4.79414	0.489918	12434.8	1.26777
Guangxi	2019	1.81074	0.0345348	0.649128	0.00891605	0.0420757	11.3778	7.9438	0.6017	0.120572	0.0165298	0.0410739	0.0313898	0.517982	5.78212	0.484893	13675.7	1.44673
Guangxi	2020	1.84644	0.0316067	0.657244	0.00864539	0.0405908	10.811	7.97603	0.6017	0.129153	0.00835066	0.0807231	0.0594371	0.535228	6.82829	0.488222	14814.9	1.58655
Guangxi	2021	1.86767	0.0290601	0.747988	0.00812626	0.040777	10.3979	7.3499	0.6017	0.137174	0.00825577	0.133064	0.100526	0.597442	7.74869	0.491162	16362.9	1.79023
Hainan	2011	1.1523	0.033759	0.497497	0.0271979	0.0569009	55.8917	23.1266	0.5198	0.0111	0.236192	0.0250507	0.021472	0.478349	4.39823	0.4366	6446	1.46586
Hainan	2012	1.17471	0.032058	0.411325	0.025743	0.0532413	46.3808	25.0339	0.5198	0.0197882	0.0456354	0.0210625	0.0163819	0.539083	4.96035	0.454856	7408	1.59384
Hainan	2013	1.16591	0.0282208	0.242549	0.0260552	0.0561188	51.2591	27.5088	0.5538	0.0166471	0.19453	0.0235793	0.0153266	0.572271	5.74144	0.452584	8342.6	1.7102
Hainan	2014	1.18239	0.0266731	0.25339	0.0267566	0.0575849	46.4169	32.6896	0.5538	0.0172882	0.35947	0.0290833	0.0197766	0.661005	6.40217	0.473604	9912.6	1.89866
Hainan	2015	1.16449	0.0259838	0.251478	0.0256714	0.0604519	47.0839	38.3686	0.5538	0.0219353	0.0485035	0.0331243	0.0189282	0.726251	6.96973	0.489883	10857.6	2.04366
Hainan	2016	1.1392	0.0225109	0.2411	0.024171	0.06146	41.3312	32.4353	0.5538	0.0282735	0.618244	0.058302	0.0315802	0.844893	7.84423	0.405383	11842.9	2.3351
Hainan	2017	0.982004	0.0223655	0.251221	0.0228362	0.0724556	47.0933	38.9653	0.5538	0.0318882	0.0155061	0.0958557	0.0535664	0.997181	8.11257	0.48885	12901.8	2.47858
Hainan	2018	1.1854	0.0212281	0.271457	0.0288961	0.0678917	32.6133	33.0187	0.5736	0.0343294	0.0448871	0.14448	0.0771497	1.02329	8.67186	0.514156	13988.9	2.57771
Hainan	2019	1.38879	0.0202439	0.27195	0.023218	0.0684709	31.5853	45.1789	0.5736	0.0402388	0.00147885	0.171547	0.102041	1.21207	9.64545	0.531915	15113.1	2.80143
Hainan	2020	1.39022	0.0183416	0.271197	0.0221598	0.062934	29.1727	45.1765	0.5736	0.0409706	0.0206825	0.181711	0.110799	1.29236	10.6491	0.537495	16278.8	2.82447
Hainan	2021	1.40645	0.0168751	0.272663	0.0200058	0.0595794	27.3496	50.0088	0.5736	0.0433235	0.0204439	0.128505	0.0934579	1.53271	11.9219	0.537951	18076.3	3.15176
Chongqing	2011	1.5265	0.0186675	0.236029	0.00503941	0.0280097	5.9547	11.5238	0.3485	0.288784	0.0823298	0.0726612	0.0208022	0.220093	2.22392	0.498761	6480.4	0.592347
Chongqing	2012	1.55539	0.0179601	0.261405	0.00546338	0.0276045	5.6014	11.7687	0.3485	0.302519	0.0644104	0.0701613	0.0221411	0.242057	2.63941	0.50385	7383.3	0.682774
Chongqing	2013	1.57248	0.0162251	0.266804	0.00614352	0.0274752	5.22028	12.1903	0.3843	0.313018	0.129412	0.120595	0.0426633	0.258597	3.05749	0.509384	8332	0.750858
Chongqing	2014	1.44153	0.014884	0.281459	0.00635521	0.0274828	5.2076	12.3783	0.3843	0.353425	0.0793696	0.179923	0.0686363	0.273387	3.43913	0.510368	9489.8	0.809821
Chongqing	2015	1.47122	0.0148438	0.297521	0.00598467	0.0273226	5.08949	12.6299	0.3843	0.373021	0.0198557	0.213379	0.0777448	0.289082	3.94754	0.516965	10504.7	0.904057
Chongqing	2016	1.51131	0.0129553	0.31543	0.00599883	0.026717	4.88905	12.5712	0.3843	0.392937	0.0527675	0.214403	0.082484	0.319882	4.69548	0.479179	11548.8	1.08497
Chongqing	2017	1.40923	0.0133509	0.336041	0.00649778	0.0285962	5.23027	13.6181	0.3843	0.412806	0.0377291	0.227872	0.095221	0.349054	4.7219	0.531787	12637.9	1.15886
Chongqing	2018	1.59909	0.0123758	0.357584	0.00639092	0.0278334	5.13394	13.3269	0.4311	0.435001	0.0212035	0.36255	0.153203	0.386053	5.25421	0.534889	13781.2	1.30227
Chongqing	2019	1.78895	0.0107794	0.37037	0.00633649	0.027229	4.94426	12.7205	0.4311	0.452307	0.00777117	0.564605	0.222973	0.4177	6.12824	0.537788	15133.3	1.52819
Chongqing	2020	1.80328	0.0105489	0.378981	0.00631579	0.0266271	4.80504	12.3629	0.4311	0.46853	0.0139362	0.804151	0.292958	0.473269	7.27275	0.539863	16361.4	1.84059
Chongqing	2021	1.82296	0.00977654	0.367438	0.00624762	0.0261344	4.70419	12.0726	0.4311	0.479623	0.0137858	0.950048	0.333206	0.516206	8.02077	0.542817	18099.6	2.01668
Sichuan	2011	1.60837	0.0260385	0.493906	0.00453709	0.0262608	6.47215	12.7778	0.3431	0.135775	0.0753743	0.0840512	0.0218491	0.256576	2.50137	0.511078	6128.6	0.609608
Sichuan	2012	1.62373	0.0268337	0.505754	0.00474267	0.0261986	6.24594	13.1332	0.3431	0.154219	0.0412136	0.0853267	0.0225743	0.28631	2.85202	0.512507	7001.4	0.689071
Sichuan	2013	1.62797	0.0248047	0.514228	0.00478197	0.0259342	6.19219	13.2051	0.3522	0.161864	0.165562	0.0939869	0.0282994	0.29988	3.03145	0.523517	7895.3	0.729221
Sichuan	2014	1.43558	0.0246905	0.509109	0.00481973	0.0258776	6.14205	13.4728	0.3522	0.169488	0.09505	0.106427	0.0366134	0.318412	3.26391	0.521833	9347.7	0.80633
Sichuan	2015	1.43951	0.0245696	0.529094	0.00484009	0.0257794	6.07973	13.64	0.3522	0.176783	0.0581017	0.129826	0.0471625	0.344224	3.62705	0.533445	10247.4	0.853181
Sichuan	2016	1.44491	0.0228221	0.537252	0.00482084	0.0255946	5.96571	13.6077	0.3522	0.186546	0.0422466	0.12859	0.0477972	0.381453	3.99713	0.537644	11203.1	0.9296
Sichuan	2017	1.42376	0.0230753	0.546802	0.00487723	0.0252739	5.8225	13.6806	0.3522	0.196447	0.0225585	0.125012	0.0491901	0.418189	4.18628	0.554498	12226.9	1.04345
Sichuan	2018	1.63905	0.0217633	0.554047	0.00487764	0.024461	5.33275	12.4995	0.3803	0.206934	0.0503364	0.133225	0.0546005	0.431989	4.44722	0.5576	13331.4	1.11255
Sichuan	2019	1.85434	0.0195835	0.558379	0.00484886	0.0229857	4.77561	12.7138	0.3803	0.217357	0.0136181	0.164345	0.0694315	0.45342	4.99481	0.557148	14670.1	1.24222
Sichuan	2020	1.88435	0.0166985	0.562539	0.00478177	0.0214012	4.2772	12.0629	0.3803	0.227973	0.023452	0.176347	0.0761429	0.477355	5.97691	0.558787	15929.1	1.53421
Sichuan	2021	1.91305	0.0169024	0.532536	0.00470005	0.0207202	4.09744	11.6969	0.3803	0.238924	0.0231002	0.198402	0.0841008	0.508955	6.23061	0.563427	17575.3	1.60351
Guizhou	2011	1.11948	0.0426426	0.328271	0.00193181	0.0187405	2.88158	8.1369	0.3161	0.184649	0.271648	0.0149367	0.00338564	0.130507	1.01361	0.286981	4145.4	0.305044
Guizhou	2012	1.15553	0.0350132	0.444729	0.00196801	0.0189469	2.78801	8.50142	0.3161	0.315063	0.0426402	0.0109977	0.00308707	0.166876	1.31531	0.353436	4753	0.377563
Guizhou	2013	1.20173	0.0290078	0.325948	0.00202223	0.0180702	2.50088	8.81152	0.3709	0.330485	0.28237	0.0128012	0.00352498	0.184987	1.59922	0.330298	5434	0.442984
Guizhou	2014	1.21295	0.0237857	0.311349	0.00197589	0.0183631	2.43361	8.8732	0.3709	0.342121	0.113659	0.00797607	0.00217529	0.239627	2.13815	0.362764	6671.2	0.583196
Guizhou	2015	1.22145	0.0198269	0.303765	0.00198477	0.018711	2.47591	8.91397	0.3709	0.357828	0.0404172	0.00433041	0.00342824	0.319837	2.92103	0.378824	7386.9	0.776343
Guizhou	2016	1.23544	0.01821	0.29552	0.00200114	0.0185284	2.44372	9.12182	0.3709	0.372526	0.0591409	0.00625357	0.00446684	0.337443	3.50751	0.406096	8090.3	0.910035
Guizhou	2017	1.25241	0.017253	0.296886	0.00201435	0.0169099	2.36757	9.03594	0.3709	0.387194	0.0471781	0.00918825	0.0061844	0.367	4.12297	0.406971	8869.1	1.02296
Guizhou	2018	1.4901	0.0169084	0.299359	0.00202658	0.0163405	2.0306	10.0473	0.4377	0.400736	0.0533119	0.0250128	0.0142409	0.417859	4.73162	0.386724	9716.1	1.11792
Guizhou	2019	1.72779	0.0158653	0.301439	0.00206144	0.0151781	1.68017	8.04893	0.4377	0.415987	0.00802685	0.0477963	0.0301007	0.462584	5.55215	0.387983	10756.3	1.2215
Guizhou	2020	1.72581	0.0118846	0.308184	0.00197249	0.0143919	1.53836	8.29379	0.4377	0.430511	0.0184465	0.0688547	0.0440159	0.508063	6.87476	0.384009	11642.3	1.40522
Guizhou	2021	1.70929	0.0132353	0.292513	0.00191779	0.0140146	1.29967	8.15505	0.4377	0.448858	0.0186247	0.0687824	0.0473916	0.57602	7.59223	0.392761	12856.1	1.55253
Yunnan	2011	1.09806	0.0416562	0.343151	0.0108886	0.0300712	7.22265	13.6826	0.475	0.153061	0.115936	0.0695913	0.0331459	0.168684	1.36533	0.38679	4722	0.476574
Yunnan	2012	1.1397	0.0387098	0.368439	0.0112566	0.030374	7.99462	14.635	0.475	0.194113	0.0839547	0.0664701	0.0302006	0.20204	1.66472	0.397559	5416.5	0.57568
Yunnan	2013	1.17722	0.0335962	0.364432	0.0115134	0.0306371	7.66375	14.9137	0.5003	0.192899	0.172211	0.0636524	0.0297977	0.229344	1.95992	0.405387	6141.3	0.674482
Yunnan	2014	1.15666	0.0316551	0.377621	0.0117869	0.0315384	7.9541	15.4277	0.5003	0.201786	0.122595	0.0711665	0.0326643	0.25107	2.15361	0.412737	7456.1	0.733833
Yunnan	2015	1.15738	0.0309184	0.390758	0.0120101	0.0322729	8.16188	15.7404	0.557	0.210656	0.143064	0.0791862	0.0363226	0.256276	2.28834	0.418158	8242.1	0.781339
Yunnan	2016	1.15411	0.028956	0.416374	0.0118361	0.0328844	8.17936	16.1806	0.5003	0.222821	0.121153	0.103287	0.0401982	0.271282	2.46472	0.405048	9019.8	0.859532
Yunnan	2017	1.09295	0.0280152	0.443969	0.0126495	0.0341491	8.49311	17.6931	0.5003	0.234917	0.059934	0.116776	0.0443247	0.291939	2.80623	0.442147	9862.2	0.927716
Yunnan	2018	1.1895	0.0260897	0.467863	0.00368607	0.0315493	7.63206	17.3688	0.5504	0.248308	0.0399083	0.16805	0.0557265	0.324302	3.17216	0.445671	10767.9	1.01084
Yunnan	2019	1.28605	0.0215572	0.471413	0.00377581	0.0293995	6.83696	17.6021	0.5504	0.262136	0.0779662	0.252634	0.0722016	0.386257	3.91564	0.448893	11902.4	1.2554
Yunnan	2020	1.29547	0.0188987	0.477027	0.00434926	0.0281414	6.41601	17.391	0.5504	0.275061	0.0600884	0.295435	0.0811194	0.415211	4.74755	0.454936	12841.9	1.53133
Yunnan	2021	1.30798	0.0176485	0.477967	0.00401009	0.0265403	5.82441	16.625	0.5504	0.289405	0.0595137	0.336961	0.0911126	0.487658	5.35114	0.460538	14197.3	1.66868
Shaanxi	2011	1.03227	0.0273098	0.608998	0.0191342	0.0495814	2.96819	9.06769	0.3726	0.457543	0.0698398	0.03779	0.0155465	0.325448	2.46539	0.381097	5027.9	0.599092
Shaanxi	2012	1.04642	0.0252648	0.676125	0.0193946	0.0565793	3.05594	9.21997	0.3726	0.320247	0.0443574	0.0365713	0.0143926	0.360121	2.84697	0.398114	5762.5	0.690546
Shaanxi	2013	1.054	0.0226576	0.619627	0.0213165	0.0566175	3.04474	9.56828	0.4142	0.330005	0.190443	0.0466151	0.0194425	0.401687	3.23957	0.391549	6502.6	0.794517
Shaanxi	2014	1.06766	0.0211029	0.63107	0.0213979	0.0540109	3.00157	9.73206	0.4142	0.342367	0.181131	0.0478637	0.0199432	0.438939	3.44881	0.389339	7932.2	0.871468
Shaanxi	2015	1.07241	0.0205793	0.645494	0.0215428	0.0541253	3.05567	10.052	0.4142	0.35449	0.173649	0.0504143	0.0238067	0.445956	3.50374	0.399154	8688.9	0.91884
Shaanxi	2016	1.07204	0.0192913	0.653622	0.021698	0.0545021	3.08401	10.2217	0.4142	0.36825	0.148004	0.0523744	0.028993	0.474082	3.70907	0.411901	9396.4	1.0042
Shaanxi	2017	1.02034	0.0189108	0.656633	0.0229828	0.0571126	3.28133	10.8157	0.4142	0.377676	0.160191	0.0733286	0.0423239	0.515588	3.82311	0.395509	10264.5	1.06359
Shaanxi	2018	1.03531	0.0176235	0.674326	0.0226351	0.0561232	3.06771	10.7912	0.4306	0.385114	0.0933757	0.0791982	0.04791	0.548766	4.02985	0.407851	11212.8	1.15397
Shaanxi	2019	1.05028	0.0155791	0.672585	0.0227003	0.0490066	2.96217	10.8371	0.4306	0.391043	0.0529997	0.0776845	0.0454974	0.591902	4.40448	0.410517	12325.7	1.30393
Shaanxi	2020	1.05757	0.0137061	0.647261	0.0224476	0.0485243	2.87228	10.7489	0.4306	0.397067	0.0620073	0.0889252	0.0552778	0.674654	6.41867	0.424792	13316.5	1.53534
Shaanxi	2021	1.06481	0.0126582	0.692435	0.0219368	0.0479078	2.77922	10.5731	0.4306	0.406153	0.0615855	0.133913	0.0895138	0.724608	7.05957	0.422861	14744.8	1.67587
Gansu	2011	0.878939	0.0790032	0.616949	0.00722868	0.0212953	16.7073	35.1639	0.1042	0.178186	0.173879	0.0642278	0.0317476	0.207214	1.40605	0.358048	3909.4	0.328252
Gansu	2012	0.880012	0.0700191	0.633887	0.00807356	0.0224645	17.9882	36.6784	0.1042	0.158103	0.119274	0.0804917	0.0404898	0.24006	1.65451	0.390822	4506.7	0.378491
Gansu	2013	0.892054	0.0653818	0.533166	0.00827739	0.0227869	18.7107	39.8929	0.1128	0.162605	0.308718	0.108761	0.0538993	0.265767	1.89426	0.398398	5107.8	0.435946
Gansu	2014	0.78035	0.0604028	0.564495	0.00919595	0.0232519	18.5425	41.97	0.1128	0.166529	0.385468	0.110066	0.0555092	0.279905	2.06963	0.407634	6276.6	0.47627
Gansu	2015	0.786861	0.055862	0.613081	0.0100962	0.023148	18.6433	43.4434	0.1128	0.169503	0.239047	0.144468	0.0716431	0.296148	2.24223	0.41097	6936.2	0.521278
Gansu	2016	0.791788	0.0532621	0.644467	0.0103907	0.0219568	16.4359	45.863	0.1128	0.173079	0.315718	0.151629	0.0754619	0.299661	2.36934	0.397122	7456.9	0.589218
Gansu	2017	0.697787	0.0591818	0.664147	0.0121269	0.0225213	13.8579	45.8923	0.1128	0.188831	0.206023	0.202292	0.100746	0.284808	2.1263	0.417762	8076.1	0.657114
Gansu	2018	0.716645	0.0537544	0.687782	0.010812	0.0220479	11.3589	42.7369	0.1133	0.200058	0.202459	0.289379	0.125874	0.309015	2.30252	0.435263	8804.1	0.7319
Gansu	2019	0.735502	0.0458254	0.685931	0.0102046	0.0211139	10.9453	39.7361	0.1133	0.210712	0.0229669	0.337196	0.137018	0.340954	2.67328	0.450428	9628.9	0.856383
Gansu	2020	0.754737	0.0397889	0.69612	0.00918155	0.0204486	10.2528	38.9023	0.1133	0.222271	0.0361158	0.391424	0.170405	0.362124	3.52362	0.455672	10344.3	0.994445
Gansu	2021	0.767425	0.0338594	0.733422	0.00900473	0.0192851	7.03044	42.7044	0.1133	0.238325	0.0355186	0.425974	0.194852	0.406013	4.20603	0.460064	11432.8	1.17453
Qinghai	2011	1.00921	0.101733	0.249075	0.0113201	0.0151543	3.64251	9.87037	0.0457	0.0116409	0.0766843	0.0785101	0.0292131	0.187877	1.8946	0.370079	4608.5	0.500328
Qinghai	2012	1.02119	0.0851838	0.374827	0.0115482	0.0167809	3.25695	9.61566	0.0457	0.0107907	0.156983	0.0920245	0.0306748	0.211296	2.29299	0.362241	5364.4	0.578238
Qinghai	2013	1.02414	0.0733806	0.410374	0.0116949	0.0176322	3.59302	11.6445	0.0563	0.0109983	0.307665	0.259086	0.111551	0.248831	2.66123	0.365714	6196.4	0.688058
Qinghai	2014	0.941667	0.0641527	0.446398	0.0119198	0.0175185	3.40618	12.7253	0.0563	0.0119524	0.307025	0.307025	0.137258	0.26043	2.81842	0.374152	7282.7	0.736876
Qinghai	2015	0.949014	0.0654557	0.504833	0.0116404	0.0180874	3.50287	13.211	0.0563	0.0124422	0.395774	0.361748	0.164756	0.25967	2.77435	0.370624	7933.4	0.714311
Qinghai	2016	0.952324	0.0587367	0.475151	0.0114021	0.0156779	3.45448	14.1529	0.0563	0.0140443	0.240513	0.375913	0.130055	0.277035	2.94199	0.372821	8664.4	0.770732
Qinghai	2017	0.941027	0.0527328	0.404874	0.0115253	0.0156672	3.37655	15.1558	0.0563	0.0157007	0.489825	0.513236	0.158473	0.292455	3.17188	0.362703	9462.3	0.848882
Qinghai	2018	0.961031	0.0475487	0.437458	0.0114839	0.0148932	3.20115	13.5582	0.0582	0.0173288	0.093307	0.724924	0.181231	0.303607	3.68531	0.366513	10393.3	0.976116
Qinghai	2019	0.981035	0.0415933	0.437045	0.0119241	0.0112014	2.52575	14.056	0.0582	0.0194951	0.0469738	0.607046	0.175248	0.327552	4.3112	0.376517	11499.4	1.11674
Qinghai	2020	1.01276	0.0349044	0.448322	0.0113756	0.00962548	2.15786	12.9121	0.0582	0.0222594	0.0227511	0.663283	0.189009	0.330067	7.14225	0.370345	12342.5	1.42833
Qinghai	2021	1.03492	0.0331126	0.535216	0.0118171	0.00839185	1.83079	12.2607	0.0582	0.0235664	0.0222641	0.936804	0.220928	0.350574	7.65942	0.36078	13604.2	1.52414
Ningxia	2011	1.13847	0.186411	0.703162	0.0165027	0.0303078	2.13583	12.0946	0.0984	0.287657	0.122183	0.155506	0.0491907	0.177404	2.16545	0.421164	5410	0.542335
Ningxia	2012	1.12113	0.159465	0.655126	0.0178053	0.0317435	2.20754	12.3123	0.0984	0.248634	0.0829842	0.164357	0.0588141	0.193764	2.47653	0.452735	6180.3	0.586986
Ningxia	2013	1.14235	0.147535	0.31848	0.0174745	0.0319443	2.1341	13.147	0.1189	0.257446	0.238001	0.0640468	0.023721	0.212699	2.91921	0.465818	6931	0.67046
Ningxia	2014	0.978298	0.137508	0.469993	0.0177147	0.0316789	2.06352	12.1936	0.1189	0.295152	0.349505	0.0774019	0.0295244	0.21864	3.31227	0.489952	8410	0.707961
Ningxia	2015	0.980234	0.128364	0.523895	0.017555	0.0317096	2.05045	12.3691	0.1189	0.309819	0.173177	0.083821	0.0355844	0.245928	3.84861	0.483645	9118.7	0.805254
Ningxia	2016	0.989448	0.11406	0.55123	0.0176443	0.0319166	2.0287	11.8703	0.1189	0.321768	0.305834	0.173306	0.0752823	0.244589	4.19728	0.476294	9851.6	0.840901
Ningxia	2017	0.878053	0.109586	0.582842	0.0194243	0.0360233	2.24263	13.3207	0.1189	0.33356	0.153629	0.211902	0.0891753	0.272824	4.86736	0.512249	10737.9	0.91017
Ningxia	2018	0.921292	0.0984717	0.619101	0.018633	0.0329727	1.94573	12.8585	0.1263	0.346547	0.127082	0.224111	0.089301	0.295896	5.85758	0.533641	11707.6	1.04037
Ningxia	2019	0.964531	0.101915	0.655368	0.018647	0.0333044	1.94709	13.5299	0.1263	0.359654	0.00607112	0.240243	0.0928014	0.286904	6.45475	0.55093	12858.4	1.07383
Ningxia	2020	0.982265	0.0833452	0.645637	0.0182252	0.0324476	1.85147	13.9567	0.1263	0.372214	0.026401	0.224834	0.0902742	0.338869	8.47108	0.560218	13889.4	1.33832
Ningxia	2021	0.983687	0.0748881	0.655946	0.0174335	0.0318905	1.87431	15.2717	0.1263	0.386732	0.0263628	0.263628	0.1029	0.350965	9.38025	0.534455	15336.6	1.48211
Xinjiang	2011	1.20824	0.249775	0.583151	0.0135648	0.0368616	3.88081	36.7166	0.0402	0.00276343	0.0698304	0.0379252	0.0218722	0.288532	3.25374	0.598144	5442.2	0.83975
Xinjiang	2012	1.24228	0.246847	0.56978	0.0140713	0.0376081	3.87361	36.6432	0.0402	0.00576259	0.120806	0.0423506	0.0228342	0.326899	3.74823	0.597316	6393.7	0.962664
Xinjiang	2013	1.26371	0.219658	0.500008	0.0148495	0.0389847	4.08361	39.6497	0.0424	0.00598102	0.108397	0.0470042	0.0260921	0.346507	4.36387	0.616163	7296.5	1.05506
Xinjiang	2014	1.0693	0.200798	0.542525	0.0145172	0.0429535	5.51671	47.6513	0.0424	0.00635295	0.335109	0.0592649	0.031173	0.354339	4.77966	0.627022	8723.8	1.13483
Xinjiang	2015	1.10954	0.194837	0.570836	0.0149897	0.0430931	4.48787	46.7061	0.0424	0.00680048	0.166745	0.069477	0.0350859	0.348323	4.92389	0.635198	9425.1	1.13208
Xinjiang	2016	1.1248	0.17958	0.601651	0.0149638	0.0426417	4.7032	45.3682	0.0424	0.00756789	0.137708	0.0933958	0.0461866	0.368658	5.17487	0.646495	10183.2	1.18902
Xinjiang	2017	1.12356	0.154632	0.617143	0.0149992	0.0425854	4.70019	42.9159	0.0424	0.00855554	0.0489214	0.0927467	0.045524	0.392934	6.09044	0.646675	11045.3	1.25399
Xinjiang	2018	1.00008	0.134944	0.634621	0.015736	0.0420175	3.91043	44.4626	0.0487	0.0101693	0.122922	0.0995238	0.0466312	0.418725	6.74141	0.67769	11974.5	1.38612
Xinjiang	2019	0.876595	0.13281	0.651604	0.0152674	0.0417828	3.71929	42.5733	0.0487	0.012097	0.0398703	0.087034	0.0382496	0.424036	7.87186	0.693002	13121.7	1.46719
Xinjiang	2020	0.892223	0.114978	0.671987	0.0135669	0.0395223	3.475	41.3494	0.0487	0.0132669	0.0558917	0.0953822	0.0342357	0.467611	9.38174	0.709981	14056.1	1.75946
Xinjiang	2021	0.907482	0.102642	0.556226	0.0134327	0.0376836	3.19191	40.9367	0.0487	0.0145006	0.0549519	0.115227	0.0383568	0.546232	11.3035	0.73188	15575.3	2.13107

## Sheet: Agf data
area	year	Loans for agriculture, forestry, animal husbandry and fishery (x1)	Percentage of interest expenses in six high energy-consuming industries (x2)	Agricultural insurance density (x3)	Agricultural insurance depth (x4)	Proportion of investment in urban environmental pollution control (x5)	Proportion of investment in industrial pollution control (x6)	Percentage of environmental protection expenditure (x7)
Beijing	2011	182	0.51845	728.934	0.0315604	0.0118324	6.76843e-05	0.0291227
Beijing	2012	173	0.532937	894.607	0.0340831	0.0175006	0.000183675	0.0308088
Beijing	2013	193	0.52415	1007.33	0.0344481	0.0204285	0.000217163	0.0331053
Beijing	2014	299	0.448362	861.687	0.0279635	0.0251092	0.000356292	0.0471548
Beijing	2015	365	0.270081	1141.25	0.040256	0.016659	0.000434507	0.0528539
Beijing	2016	415.51	0.340706	1209.92	0.0453949	0.0253417	0.000385677	0.0567181
Beijing	2017	463.6	0.293912	1308.89	0.0520062	0.022845	0.000560415	0.0671754
Beijing	2018	463	0.247118	1711.52	0.0634138	0.0180013	6.39314e-05	0.053463
Beijing	2019	474	0.191665	1924.46	0.0702048	0.0158911	2.06608e-05	0.0416844
Beijing	2020	539	0.28426	3548.79	0.0903327	0.00870145	1.41874e-05	0.0332903
Beijing	2021	580.79	0.435908	4833.04	0.115072	0.00545291	1.57687e-05	0.0345917
Tianjin	2011	129	0.587214	78.4641	0.00406945	0.00931258	0.00135311	0.0179477
Tianjin	2012	129	0.584772	131.265	0.00632184	0.00814728	0.000973788	0.017959
Tianjin	2013	144	0.543053	239.861	0.0104404	0.00629414	0.00102479	0.019002
Tianjin	2014	137	0.535445	289.6	0.0120705	0.0112673	0.00140523	0.0200818
Tianjin	2015	165	0.521228	387.638	0.0121853	0.00497636	0.00145119	0.0226151
Tianjin	2016	190.68	0.220504	449.693	0.013184	0.002147	0.00058148	0.0177406
Tianjin	2017	191.24	0.389077	612.454	0.022073	0.00238824	0.000420504	0.0335764
Tianjin	2018	190	0.557651	828.883	0.0275088	0.00249925	0.00038517	0.0214155
Tianjin	2019	201	0.414982	877.265	0.0266828	0.00523505	0.000892949	0.06814
Tianjin	2020	236	0.487963	1692.56	0.0279248	0.00529628	0.000529057	0.0192679
Tianjin	2021	255.55	0.516561	1856.26	0.0228753	0.00259285	6.41986e-05	0.0149514
Hebei	2011	1160	0.559369	51.2101	0.00271315	0.0177151	0.000991199	0.0298186
Hebei	2012	981	0.583908	90.6911	0.00425574	0.0139044	0.000889144	0.0313597
Hebei	2013	1098	0.585793	122.393	0.005161	0.0111135	0.00180009	0.0389742
Hebei	2014	1000	0.555673	133.8	0.00543439	0.00905131	0.00302503	0.0413551
Hebei	2015	1110	0.547797	170.43	0.00615296	0.00731729	0.00181842	0.0501972
Hebei	2016	892.82	0.548151	192.841	0.00627493	0.00823811	0.000773298	0.0434414
Hebei	2017	977.16	0.537721	237.149	0.00780966	0.00916913	0.00100834	0.0532375
Hebei	2018	1084	0.527292	313.094	0.00872892	0.00682333	0.00274238	0.0561138
Hebei	2019	1064	0.537814	389.239	0.00979493	0.00876986	0.00106502	0.060476
Hebei	2020	1250	0.614798	606.491	0.0120177	0.0118953	0.000357214	0.0564426
Hebei	2021	1304.5	0.613785	665.575	0.0120655	0.00905425	0.000236556	0.0397425
Shanxi	2011	752.02	0.522277	39.8684	0.0042074	0.0144871	0.00248275	0.0347653
Shanxi	2012	792.66	0.48947	64.1732	0.00579043	0.0198178	0.00266881	0.0319519
Shanxi	2013	888	0.424436	79.8986	0.00644823	0.0161623	0.00438996	0.0323947
Shanxi	2014	812	0.40264	96.4756	0.00739464	0.0140031	0.00243702	0.0308756
Shanxi	2015	829	0.378807	102.946	0.00682825	0.012196	0.00218541	0.0290566
Shanxi	2016	847.57	0.339995	121.813	0.00768965	0.0120379	0.00230644	0.0336963
Shanxi	2017	954.54	0.343131	155.487	0.010183	0.00953735	0.0033165	0.0343057
Shanxi	2018	972	0.346266	197.128	0.0119462	0.00939047	0.00230219	0.039752
Shanxi	2019	998	0.380841	248.889	0.013133	0.0120344	0.00250216	0.0480066
Shanxi	2020	1017	0.308248	366.101	0.0155196	0.00972817	0.00161404	0.0509268
Shanxi	2021	1102.68	0.296755	514.995	0.0152195	0.00543158	0.000336744	0.0425603
Inner Mongolia	2011	790.72	0.665264	250.683	0.0129811	0.020028	0.00215879	0.0393248
Inner Mongolia	2012	1048.16	0.642622	292.867	0.0132165	0.0216579	0.00119464	0.0384093
Inner Mongolia	2013	1174	0.649783	440.119	0.0173437	0.0191825	0.00370644	0.035836
Inner Mongolia	2014	1566	0.693349	492.734	0.018068	0.0179739	0.00436124	0.0367914
Inner Mongolia	2015	1779	0.69627	536.584	0.0190732	0.0209741	0.00246193	0.0412066
Inner Mongolia	2016	1893.96	0.693632	576.785	0.0192704	0.0164882	0.00223962	0.0353202
Inner Mongolia	2017	2043.08	0.681931	609.848	0.0193927	0.017296	0.00261552	0.0317147
Inner Mongolia	2018	2169	0.67023	699.016	0.0199247	0.00816289	0.00197422	0.0336798
Inner Mongolia	2019	2277	0.676823	834.251	0.020938	0.00633711	0.001478	0.0302853
Inner Mongolia	2020	2278	0.685031	992.023	0.0213727	0.00703711	0.00088945	0.0283426
Inner Mongolia	2021	2487.25	0.662114	1276.95	0.0225706	0.00547482	0.00161281	0.0274579
Liaoning	2011	997	0.55568	78.0802	0.00309908	0.0141047	0.000521895	0.0189971
Liaoning	2012	1210.08	0.556961	99.5883	0.00354442	0.013668	0.000480741	0.0204603
Liaoning	2013	1355	0.535547	146.481	0.00484493	0.0075919	0.00101789	0.0208931
Liaoning	2014	1552	0.550062	144.973	0.00473779	0.00452377	0.00133442	0.0208838
Liaoning	2015	1643	0.550753	204.209	0.00561998	0.00352297	0.000662736	0.0260598
Liaoning	2016	1717.52	0.543472	222.444	0.0068326	0.00485011	0.000872032	0.0190586
Liaoning	2017	1645.01	0.565635	242.279	0.00865672	0.00548501	0.000555336	0.0218332
Liaoning	2018	1524	0.587798	287.364	0.0096961	0.00362112	0.000273502	0.0176502
Liaoning	2019	1380	0.589261	373.704	0.0110692	0.00222265	0.000487955	0.0225806
Liaoning	2020	1340	0.581711	516.618	0.0137541	0.00399151	0.000390285	0.0162849
Liaoning	2021	1176.99	0.635114	559.773	0.0131872	0.00380599	0.000437785	0.013674
Jilin	2011	733	0.451764	122.826	0.00702536	0.00703957	0.000624478	0.0465178
Jilin	2012	704.52	0.429004	140.435	0.00717263	0.00507402	0.00047967	0.0460708
Jilin	2013	789	0.446695	152.686	0.00720457	0.00426938	0.000720505	0.0462072
Jilin	2014	865	0.480966	157.061	0.00704181	0.0048105	0.00118814	0.0481593
Jilin	2015	772	0.475711	195.396	0.00673538	0.00551086	0.000860406	0.0365857
Jilin	2016	781.37	0.469745	271.463	0.00957128	0.00393861	0.000663202	0.0340594
Jilin	2017	834.52	0.509696	327.707	0.0151665	0.00413529	0.000608918	0.0308986
Jilin	2018	852	0.549647	398.014	0.0167986	0.00405317	0.000187719	0.0318729
Jilin	2019	850	0.422246	465.556	0.0170945	0.00433048	0.000577915	0.0376179
Jilin	2020	817	0.453766	570.625	0.0168271	0.00477297	6.54926e-05	0.0318693
Jilin	2021	882.93	0.373746	817.621	0.0231393	0.00479069	0.000297858	0.0303694
Heilongjiang	2011	1197	0.46296	197.317	0.0094947	0.00693054	0.000802734	0.0330234
Heilongjiang	2012	1354.32	0.470487	279.065	0.0102687	0.0119183	0.000286943	0.033063
Heilongjiang	2013	1517	0.470526	374.423	0.0109601	0.0138361	0.00143204	0.0343555
Heilongjiang	2014	1496	0.452192	362.291	0.00950047	0.00825167	0.00118356	0.0324877
Heilongjiang	2015	1505	0.452558	416.986	0.0107701	0.00788933	0.00127953	0.0386802
Heilongjiang	2016	1495.71	0.459345	1486.42	0.0361434	0.00704532	0.00113089	0.0268348
Heilongjiang	2017	1410.34	0.47252	561.068	0.0116769	0.00531357	0.000572231	0.0416291
Heilongjiang	2018	1300	0.485695	654.719	0.0128848	0.00426241	0.000447028	0.0329486
Heilongjiang	2019	1247	0.350776	760.327	0.0132452	0.00500516	0.000233973	0.0421144
Heilongjiang	2020	1373	0.399285	951.595	0.0145175	0.00692093	0.000297879	0.0404209
Heilongjiang	2021	1446.04	0.432068	1116.43	0.016196	0.0073564	0.000880794	0.0275311
Shanghai	2011	79.68	0.386866	1524.97	0.0436644	0.00358935	0.000333408	0.0131856
Shanghai	2012	122.946	0.345422	1001.79	0.0343451	0.00323263	0.000574356	0.0131883
Shanghai	2013	138	0.336411	1009.26	0.0375875	0.00352917	0.000238334	0.0124608
Shanghai	2014	105	0.284505	1415.4	0.0465326	0.00347934	0.000755271	0.0157045
Shanghai	2015	104	0.304269	1754.58	0.070814	0.00433062	0.000843833	0.0168536
Shanghai	2016	106.33	0.33165	1412.92	0.0565938	0.00206539	0.00184182	0.0194264
Shanghai	2017	143.35	0.329788	1613.36	0.0594883	0.00318284	0.00146248	0.0297657
Shanghai	2018	114	0.327926	1811.88	0.0658235	0.00571667	0.00024733	0.027946
Shanghai	2019	125	0.333619	2122.67	0.0786603	0.00394463	0.000784627	0.0225049
Shanghai	2020	122	0.327644	3049.67	0.0747196	0.00252172	0.000234392	0.0224485
Shanghai	2021	153.01	0.372313	4300.6	0.101717	0.00291413	0.000256722	0.018895
Jiangsu	2011	946.3	0.396533	89.6352	0.00291574	0.00713904	0.000631233	0.0273831
Jiangsu	2012	1326.02	0.394446	123.993	0.00349647	0.00703427	0.000721711	0.027581
Jiangsu	2013	1485	0.381068	169.164	0.00433976	0.00853341	0.000994086	0.0293878
Jiangsu	2014	1971	0.370286	181.881	0.00425243	0.00890021	0.000745141	0.0280651
Jiangsu	2015	2005	0.351123	195.336	0.00392431	0.00644785	0.000887097	0.0318397
Jiangsu	2016	2105.28	0.353878	207.914	0.00391849	0.00585618	0.000966555	0.0285625
Jiangsu	2017	2114.37	0.345497	228.04	0.00406923	0.00423432	0.00052172	0.0275025
Jiangsu	2018	2322	0.337116	255.968	0.00426242	0.0047957	0.000876645	0.0272778
Jiangsu	2019	2611	0.335727	497.544	0.00761892	0.00405352	0.000602142	0.0296474
Jiangsu	2020	3148	0.338328	661.046	0.00916686	0.0050212	0.000517271	0.0246244
Jiangsu	2021	3589.71	0.340191	843.776	0.0104771	0.00363499	8.44151e-05	0.0230916
Zhejiang	2011	727	0.277421	43.584	0.00149868	0.00412143	0.000550762	0.0203274
Zhejiang	2012	952.144	0.274877	81.8193	0.00249584	0.00472028	0.000816444	0.0186695
Zhejiang	2013	1066	0.277207	113.799	0.00300504	0.00414497	0.00152821	0.0207464
Zhejiang	2014	1238	0.292333	144.193	0.00349396	0.00570034	0.00168272	0.0233837
Zhejiang	2015	1347	0.296486	183.233	0.00380828	0.00512049	0.0013664	0.0252619
Zhejiang	2016	1376.66	0.30266	193.775	0.00340656	0.00635114	0.00127404	0.0231422
Zhejiang	2017	1497.14	0.301011	236.589	0.00382819	0.00548792	0.000712792	0.0252513
Zhejiang	2018	1675	0.299362	317.1	0.00436756	0.00547804	0.000628288	0.0225681
Zhejiang	2019	1889	0.28902	407.577	0.00464144	0.00443426	0.000546336	0.0268127
Zhejiang	2020	2033	0.302136	569.928	0.00532882	0.00590488	0.000781722	0.0218796
Zhejiang	2021	2079.24	0.300074	692.073	0.00626118	0.0051556	0.000238776	0.0184809
Anhui	2011	814	0.417203	86.5063	0.00716213	0.0164026	0.000607817	0.0248139
Anhui	2012	789.365	0.383576	114.673	0.00840773	0.01858	0.000739889	0.0241151
Anhui	2013	884	0.384806	126.979	0.00829316	0.0157572	0.000915268	0.0249259
Anhui	2014	814	0.356068	132.48	0.00787712	0.0155741	0.000858565	0.0224609
Anhui	2015	850	0.334389	139.804	0.00765377	0.0152279	0.00188588	0.023827
Anhui	2016	846.14	0.315333	158.761	0.00815561	0.0151305	0.00106114	0.0241972
Anhui	2017	903.66	0.320688	177.6	0.00894515	0.0126208	0.000736713	0.0320191
Anhui	2018	958	0.326044	194.515	0.00948466	0.0112212	0.000901435	0.0318493
Anhui	2019	996	0.387162	201.01	0.00882197	0.00868964	0.000656211	0.0422221
Anhui	2020	1097	0.419573	409.08	0.00994215	0.0079045	0.000427291	0.0255339
Anhui	2021	1175.76	0.411024	559.949	0.0122918	0.00305173	0.000332874	0.0262749
Fujian	2011	621	0.441284	42.277	0.0015716	0.00696291	0.000814342	0.0172643
Fujian	2012	695.237	0.435042	55.8131	0.00182586	0.00695369	0.00120616	0.0186385
Fujian	2013	779	0.440729	70.1918	0.00198693	0.00651165	0.00193886	0.0190954
Fujian	2014	898	0.447563	84.4828	0.00216848	0.00579487	0.00185818	0.0186893
Fujian	2015	970	0.459937	92.4896	0.00202384	0.00394922	0.000869906	0.0238831
Fujian	2016	1030.33	0.458338	98.2422	0.00180828	0.00505023	0.000510229	0.0304884
Fujian	2017	1151.72	0.443566	118.22	0.00215374	0.00700669	0.000510104	0.0257567
Fujian	2018	1263	0.428795	140.05	0.00227329	0.00532234	0.00035651	0.0256666
Fujian	2019	1413	0.461141	164.832	0.00226036	0.00614649	0.000414591	0.0353582
Fujian	2020	1589	0.479802	222.062	0.00253154	0.00457194	0.000274238	0.0299879
Fujian	2021	1726.33	0.503412	285.518	0.00285784	0.00387623	0.000135217	0.0268921
Jiangxi	2011	1024	0.617992	60.8976	0.00360097	0.023373	0.000563967	0.0172651
Jiangxi	2012	1240.96	0.630574	82.07	0.0041955	0.0140784	0.000304876	0.0221613
Jiangxi	2013	1390	0.589695	91.5824	0.00415864	0.0119568	0.000853563	0.0213728
Jiangxi	2014	1683	0.582138	108.453	0.0043897	0.00999705	0.000941798	0.0175471
Jiangxi	2015	1917	0.531399	119.751	0.00422771	0.0106555	0.000621869	0.0198139
Jiangxi	2016	2120.77	0.49788	133.254	0.00413305	0.0129358	0.000573004	0.0255295
Jiangxi	2017	2359.44	0.489695	180.042	0.00542737	0.0152512	0.00102591	0.0280554
Jiangxi	2018	2477	0.48151	270.507	0.00733042	0.0157485	0.000915374	0.0286802
Jiangxi	2019	2187	0.402418	331.47	0.00760148	0.0118676	0.00037568	0.0304195
Jiangxi	2020	2056	0.420655	453.47	0.00886407	0.0129327	0.000339739	0.0327041
Jiangxi	2021	2155.3	0.438603	644.856	0.0112149	0.0142777	0.00210671	0.0338691
Shandong	2011	3094.67	0.425464	13.0847	0.000724605	0.00984219	0.00137561	0.0227806
Shandong	2012	2445.3	0.403758	39.0252	0.00192244	0.0105652	0.00134091	0.0261529
Shandong	2013	2739	0.39324	47.3028	0.0020163	0.00887375	0.00256381	0.0318159
Shandong	2014	2295	0.396047	46.7689	0.00180882	0.00715336	0.00159188	0.0232218
Shandong	2015	1989	0.393961	92.0647	0.0031892	0.00638707	0.00200627	0.0263127
Shandong	2016	1758.84	0.372521	109.258	0.00360641	0.00650501	0.00166264	0.02733
Shandong	2017	1608.09	0.421344	135.78	0.00430725	0.00726724	0.000929477	0.0255808
Shandong	2018	1582	0.470166	172.111	0.00500778	0.00573302	0.00124801	0.0284327
Shandong	2019	1641	0.503469	232.214	0.00613092	0.00751501	0.000730977	0.0285384
Shandong	2020	1925	0.551119	300.587	0.00717812	0.00689359	0.000515415	0.0259527
Shandong	2021	2126.65	0.535957	400.339	0.00816879	0.0011926	0.000257534	0.0227767
Henan	2011	2257	0.50393	19.3732	0.00125141	0.00519178	0.000794622	0.0225004
Henan	2012	2578.61	0.520949	55.1886	0.00322571	0.00531769	0.000501184	0.021862
Henan	2013	2888	0.509714	75.6677	0.00395199	0.00537102	0.00172407	0.020049
Henan	2014	3424	0.498822	60.0643	0.00278528	0.00553548	0.000944524	0.0198965
Henan	2015	3331	0.469936	101.267	0.00400301	0.00575912	0.00176206	0.0261451
Henan	2016	3195.46	0.44654	180.562	0.00628684	0.0119367	0.00124778	0.026258
Henan	2017	3319.54	0.458058	250.257	0.00798358	0.00949188	0.000759305	0.0294137
Henan	2018	3593	0.469575	350.596	0.0101467	0.0100603	0.000883892	0.0389142
Henan	2019	3654	0.483194	385.423	0.00992235	0.00985618	0.000266403	0.0346605
Henan	2020	3520	0.51151	456.842	0.00997675	0.0103053	0.000136393	0.0262835
Henan	2021	3498.8	0.523262	540.647	0.0107117	0.00335386	0.000157929	0.0215045
Hubei	2011	762	0.611006	34.602	0.00212645	0.00966725	0.00047371	0.031452
Hubei	2012	932.568	0.57273	42.8412	0.00236778	0.00694368	0.000669488	0.0254349
Hubei	2013	1044	0.526144	47.2401	0.00233446	0.0085391	0.00106083	0.0250981
Hubei	2014	1081	0.517416	48.5676	0.00216666	0.00556992	0.00057708	0.021033
Hubei	2015	1153	0.504157	49.5564	0.00189132	0.0109204	0.00124872	0.0237802
Hubei	2016	1250.85	0.472611	44.831	0.00147823	0.0093218	0.000535735	0.0226748
Hubei	2017	1368.99	0.454605	77.1714	0.00250153	0.00714751	0.000387377	0.0205421
Hubei	2018	1414	0.4366	103.626	0.00318302	0.00771637	0.000340037	0.0291115
Hubei	2019	1442	0.395996	148.846	0.00410583	0.00457443	0.000432283	0.0353983
Hubei	2020	1645	0.421162	245.751	0.00505745	0.00691861	0.000318782	0.0259603
Hubei	2021	1799.39	0.421121	341.173	0.00610499	0.00180153	0.00019395	0.0210624
Hunan	2011	1090	0.559615	80.8761	0.00541346	0.00661937	0.000493148	0.0242164
Hunan	2012	1471.01	0.510248	95.4925	0.00596668	0.00754709	0.000810504	0.0265671
Hunan	2013	1648	0.51682	105.475	0.00646416	0.00681513	0.000702633	0.0274298
Hunan	2014	1542	0.480654	122.088	0.00721822	0.00596583	0.000965332	0.0274027
Hunan	2015	1505	0.467734	146.381	0.00684428	0.00463286	0.000439413	0.0260093
Hunan	2016	1446.65	0.4554	166.416	0.00708972	0.00511864	0.000272571	0.0269515
Hunan	2017	1401.28	0.428546	207.362	0.00992601	0.00322302	0.000207961	0.0252253
Hunan	2018	1371	0.401692	236.943	0.0106076	0.00290335	0.00015041	0.0255219
Hunan	2019	1395	0.419588	285.156	0.0104372	0.00470598	8.42924e-05	0.0302053
Hunan	2020	1501	0.44563	538.212	0.0100846	0.00574207	0.000252734	0.0292248
Hunan	2021	1661.57	0.447566	660.654	0.0116011	0.00381433	0.000360375	0.0233764
Guangdong	2011	670	0.431549	14.1858	0.000727033	0.00193553	0.00031197	0.0346553
Guangdong	2012	737.847	0.409086	34.8656	0.00155976	0.00106715	0.000492389	0.0318685
Guangdong	2013	826	0.399004	55.6015	0.00220898	0.00152542	0.000606645	0.0365926
Guangdong	2014	893	0.388484	76.1007	0.0027137	0.00104262	0.000511725	0.0283022
Guangdong	2015	888	0.371416	86.6759	0.00264679	0.00137064	0.000363948	0.0251275
Guangdong	2016	842.86	0.349792	109.801	0.00286565	0.0018156	0.000519449	0.0221217
Guangdong	2017	856.57	0.328169	138.861	0.00348955	0.00224669	0.000304876	0.0288103
Guangdong	2018	887	0.306545	179.338	0.00392385	0.00324606	0.000325887	0.0360733
Guangdong	2019	910	0.315296	228.546	0.0041999	0.00445303	0.000218694	0.0432099
Guangdong	2020	1199	0.321682	348.107	0.0054312	0.00397119	0.000343629	0.0297038
Guangdong	2021	1481.56	0.31867	634.741	0.00927843	0.00102758	6.91487e-05	0.0270483
Guangxi	2011	935	0.619437	5.31178	0.000406116	0.00935511	0.000733734	0.0211765
Guangxi	2012	1099.68	0.586653	8.75219	0.000596667	0.0103797	0.000657026	0.0201023
Guangxi	2013	1232	0.572277	18.6955	0.00117938	0.0102354	0.00123876	0.0200177
Guangxi	2014	1199	0.555361	34.2853	0.00201091	0.00947496	0.00157597	0.0241394
Guangxi	2015	1376	0.554384	48.8921	0.0024072	0.00953394	0.000773666	0.0242725
Guangxi	2016	1713.75	0.546746	73.5891	0.00309111	0.00792133	0.000414901	0.0204201
Guangxi	2017	1861.85	0.552559	112.889	0.0042267	0.00619491	0.000314594	0.0173395
Guangxi	2018	1851	0.558371	164.888	0.005418	0.00575202	0.000238889	0.01496
Guangxi	2019	1620	0.583278	202.265	0.00550837	0.0159955	0.00016732	0.0170639
Guangxi	2020	1745	0.623362	290.537	0.00686564	0.00686528	0.000539792	0.0163024
Guangxi	2021	1721.4	0.682844	435.371	0.00878251	0.000626494	0.000113173	0.0143797
Hainan	2011	123	0.449784	42.4685	0.00148588	0.00930764	0.00110994	0.0307781
Hainan	2012	171.16	0.504373	74.7376	0.00232582	0.00437746	0.00169071	0.0232869
Hainan	2013	192	0.488572	149.962	0.00402639	0.00223442	0.00176236	0.0229239
Hainan	2014	176	0.325344	164.661	0.00395311	0.00582737	0.000371352	0.0211686
Hainan	2015	210	0.514242	189.697	0.00408676	0.00675172	0.00043211	0.0254472
Hainan	2016	237.67	0.599533	198.015	0.00379673	0.00989342	0.000838843	0.0271054
Hainan	2017	272.58	0.599833	251.899	0.00465452	0.00691086	8.01337e-05	0.0247388
Hainan	2018	315	0.600132	474.538	0.00823697	0.00546989	0.00012951	0.0362099
Hainan	2019	360	0.620292	557.619	0.00872751	0.00332025	8.96603e-06	0.0349633
Hainan	2020	423	0.616179	677.971	0.00983817	0.00467959	0.000200474	0.0293238
Hainan	2021	454.41	0.615515	862.846	0.011211	0.0331418	0.000756733	0.0256402
Chongqing	2011	355	0.541618	27.1254	0.00191643	0.0126336	0.000489444	0.039222
Chongqing	2012	327.474	0.521087	35.7769	0.00212978	0.00976371	0.000335034	0.0422439
Chongqing	2013	367	0.488486	53.4722	0.00277117	0.00724385	0.000391137	0.0374067
Chongqing	2014	349	0.495886	49.3833	0.00227574	0.00664675	0.000420681	0.0319303
Chongqing	2015	319	0.471481	69.1097	0.00260366	0.00601249	0.00023541	0.0371123
Chongqing	2016	282.14	0.440878	74.9422	0.00237155	0.00808316	0.000343844	0.0340346
Chongqing	2017	289.22	0.428674	101.951	0.00315897	0.00818905	0.000252549	0.0357334
Chongqing	2018	274	0.416471	158.21	0.0043972	0.00807277	0.000183964	0.0352764
Chongqing	2019	307	0.428476	162.533	0.00392139	0.00884146	0.000170196	0.0356773
Chongqing	2020	346	0.420848	184.32	0.00379317	0.00825145	8.26188e-05	0.0367208
Chongqing	2021	360.39	0.430949	250.016	0.00466083	0.00296479	0.000598695	0.0338662
Sichuan	2011	1238	0.534204	89.3808	0.00607706	0.00477061	0.000794229	0.0247705
Sichuan	2012	1517	0.504496	121.668	0.00724555	0.00500151	0.000463322	0.0249386
Sichuan	2013	1700	0.513099	147.461	0.00822581	0.00561153	0.000879052	0.0257117
Sichuan	2014	1801	0.592993	153.447	0.00769219	0.00467469	0.000413503	0.0248197
Sichuan	2015	1857	0.549082	167.691	0.00787299	0.00701425	0.000385983	0.0225822
Sichuan	2016	1869.34	0.553599	182.851	0.00780175	0.00668903	0.000385613	0.0207707
Sichuan	2017	1920.59	0.545257	213.523	0.00812736	0.00859216	0.000441038	0.0227432
Sichuan	2018	1830	0.536914	233.023	0.00829677	0.00813582	0.000303013	0.0233741
Sichuan	2019	1691	0.538399	170.667	0.00545938	0.00821975	0.000524316	0.0258023
Sichuan	2020	1777	0.545489	217.368	0.00587944	0.00971295	0.000166689	0.0235763
Sichuan	2021	1768.77	0.553347	304.1	0.00787156	0.000703797	0.000245122	0.019486
Guizhou	2011	386	0.751926	1.84285	0.000291512	0.00664698	0.00231504	0.024651
Guizhou	2012	450.9	0.737023	6.29549	0.000770248	0.00521438	0.00181931	0.0238525
Guizhou	2013	505	0.708405	15.572	0.00156818	0.00826031	0.00242368	0.0215528
Guizhou	2014	666	0.696752	44.3879	0.0033389	0.00906502	0.00199646	0.0240883
Guizhou	2015	803	0.709183	55.3489	0.00302995	0.00835035	0.0010188	0.024493
Guizhou	2016	1089.88	0.685515	73.1773	0.00332337	0.00798184	0.000484005	0.0298168
Guizhou	2017	1399.92	0.696274	100.199	0.00387702	0.00635116	0.000391409	0.0271855
Guizhou	2018	1572	0.707033	155.54	0.00523465	0.00568333	0.000446596	0.0267177
Guizhou	2019	1668	0.71245	194.665	0.00566243	0.00507955	0.000534141	0.0316924
Guizhou	2020	1941	0.724538	263.372	0.00624077	0.00450418	0.00086899	0.0254639
Guizhou	2021	2158.55	0.733744	296.01	0.00635695	0.00640761	0.000499325	0.0283968
Yunnan	2011	960.4	0.797479	35.8412	0.00425197	0.0065219	0.00154052	0.0327212
Yunnan	2012	779.295	0.776911	44.2776	0.00426613	0.00472672	0.00191338	0.0283039
Yunnan	2013	873	0.785226	66.0914	0.00538755	0.00301716	0.00201989	0.0257023
Yunnan	2014	968	0.79921	73.0154	0.00540911	0.00440123	0.00190408	0.0245337
Yunnan	2015	1039	0.817477	80.8355	0.00569574	0.00513981	0.001586	0.02845
Yunnan	2016	1091.72	0.804218	79.5433	0.00522919	0.00475372	0.00085878	0.0299132
Yunnan	2017	1229.55	0.793569	85.0693	0.00491533	0.00617354	0.000366382	0.0314171
Yunnan	2018	1365	0.782921	91.717	0.00465415	0.00628764	0.000551783	0.0279513
Yunnan	2019	1507	0.793028	130.581	0.00531637	0.00537734	0.000513832	0.0303035
Yunnan	2020	1720	0.797769	144.147	0.00482431	0.00454192	0.000580457	0.0235115
Yunnan	2021	1914.14	0.78897	162.802	0.00495185	0.00516711	0.000263328	0.0205146
Shaanxi	2011	899	0.535472	19.1018	0.00128889	0.00855159	0.00189414	0.0327998
Shaanxi	2012	834.142	0.52913	38.2423	0.00225413	0.00853416	0.0018768	0.028323
Shaanxi	2013	934	0.503563	68.201	0.00352918	0.00870695	0.00257938	0.0299503
Shaanxi	2014	1007	0.501054	71.4038	0.00346599	0.0115037	0.00188808	0.0283937
Shaanxi	2015	1072	0.483731	67.3039	0.00323004	0.00942744	0.00155367	0.0344534
Shaanxi	2016	1138.05	0.522277	80.5267	0.0036494	0.00980949	0.00100518	0.0288857
Shaanxi	2017	1199.75	0.528106	92.9702	0.00408829	0.00973569	0.000785431	0.0336256
Shaanxi	2018	1034	0.533934	138.439	0.00577377	0.00572625	0.000686528	0.0331952
Shaanxi	2019	927	0.51981	176.709	0.00676341	0.00610206	0.0011422	0.0429279
Shaanxi	2020	1021	0.566484	284.32	0.00754493	0.00830333	0.000744626	0.0320961
Shaanxi	2021	1169.9	0.576513	358.975	0.00866077	0.00775483	0.000216147	0.0290399
Gansu	2011	628	0.845438	19.6264	0.00296973	0.00768868	0.00209148	0.0474476
Gansu	2012	964.398	0.829725	46.0818	0.00603622	0.0123836	0.0037341	0.0349589
Gansu	2013	1080	0.805856	71.5181	0.00820579	0.0129686	0.00287488	0.03023
Gansu	2014	1607	0.794124	86.4889	0.00914546	0.00996077	0.0025743	0.0288059
Gansu	2015	2097	0.817491	100.158	0.00772329	0.0121202	0.000603801	0.0322312
Gansu	2016	2507.23	0.784303	112.498	0.00821432	0.00966617	0.0015277	0.0302378
Gansu	2017	2586.83	0.785384	126.156	0.0103273	0.00817705	0.00100538	0.0309273
Gansu	2018	2463	0.786464	159.981	0.0119816	0.00931959	0.000814849	0.033885
Gansu	2019	2250	0.757728	236.447	0.0153506	0.00888302	0.000559341	0.0269552
Gansu	2020	2106	0.762654	320.348	0.0154569	0.01005	0.000375348	0.0273887
Gansu	2021	1919.93	0.760255	393.228	0.0162121	0.00844559	0.000525094	0.020359
Qinghai	2011	73	0.887554	57.0021	0.00447711	0.00670482	0.00167621	0.0431641
Qinghai	2012	80.304	0.862565	77.0006	0.00500961	0.00649049	0.00115551	0.0379535
Qinghai	2013	90	0.86926	107.264	0.00602457	0.00966042	0.00141372	0.054379
Qinghai	2014	117	0.874516	121.007	0.00642055	0.00651234	0.00325617	0.0421024
Qinghai	2015	122	0.903974	180.754	0.00980349	0.0086469	0.00202726	0.0576573
Qinghai	2016	147.28	0.906046	243.913	0.0125012	0.00711373	0.00373179	0.048144
Qinghai	2017	184.47	0.882735	291.724	0.0138353	0.00681949	0.000571466	0.0398093
Qinghai	2018	186	0.859424	467.505	0.0189333	0.00348663	0.000806846	0.0385509
Qinghai	2019	223	0.858301	768.027	0.0264517	0.00545619	0.00131165	0.0372291
Qinghai	2020	298	0.818079	1325.96	0.0277954	0.00357658	9.63765e-05	0.0380321
Qinghai	2021	373.84	0.825256	1452.49	0.0279793	0.00441515	0.00035337	0.0389171
Ningxia	2011	170	0.707298	41.0134	0.00365307	0.008277	0.00185519	0.0499072
Ningxia	2012	188.832	0.674067	99.3826	0.00775803	0.0071798	0.00295393	0.0409204
Ningxia	2013	211	0.663568	167.244	0.0110869	0.0107854	0.00640138	0.0356972
Ningxia	2014	267	0.639153	229.74	0.0134582	0.00893863	0.0099197	0.0345844
Ningxia	2015	324	0.609013	261.865	0.0130206	0.0120545	0.00357171	0.0399564
Ningxia	2016	385.32	0.685806	336.803	0.0154556	0.00858426	0.00763747	0.0292458
Ningxia	2017	453.83	0.708113	504.675	0.0201476	0.0130098	0.00249742	0.0419639
Ningxia	2018	491	0.73042	710.153	0.0235734	0.00923842	0.00213453	0.0510062
Ningxia	2019	514	0.725741	915.53	0.0278664	0.00526077	0.00166294	0.0375715
Ningxia	2020	646	0.732157	1008.07	0.0234896	0.0120842	0.00154208	0.0334243
Ningxia	2021	721.44	0.751691	1107.56	0.0233808	0.00799532	0.00144528	0.0334118
Xinjiang	2011	709	0.580023	253.523	0.0140101	0.0181239	0.00160362	0.0234932
Xinjiang	2012	1123.72	0.57831	316.784	0.0153927	0.0260016	0.001054	0.0235729
Xinjiang	2013	1259	0.607036	451.961	0.019071	0.0240886	0.00260545	0.0224934
Xinjiang	2014	1496	0.629064	554.337	0.0216995	0.0184829	0.00341836	0.0213576
Xinjiang	2015	1580	0.671946	615.433	0.0219253	0.0172014	0.00169441	0.0187943
Xinjiang	2016	1681.71	0.672218	629.792	0.021363	0.0160316	0.001513	0.015724
Xinjiang	2017	1765.3	0.700845	730.943	0.0243391	0.0230565	0.00124059	0.0117868
Xinjiang	2018	1456	0.729473	898.955	0.0270857	0.00824242	0.00121776	0.0188187
Xinjiang	2019	1442	0.691432	1366.31	0.0353924	0.00771533	0.00109999	0.0165298
Xinjiang	2020	1579	0.699952	1710.78	0.0375063	0.0107308	0.000469133	0.0149264
Xinjiang	2021	2082.23	0.710516	1546.8	0.028283	0.00737614	0.000693784	0.0173851

## Sheet: Original variable data
area	year	Average years of schooling for rural residents（edu）	Nominal per capita disposable income of rural residents (nni)	Rural CPI	Rural CPI converted to 2011 as the base period	Real per capita disposable income of rural residents (rni)	Rural household fixed asset investment(fa)	Fiscal expenditure on environmental protection（Hundred million RMB yuan）	Fiscal expenditure on agricultural, forestry and water affairs （Hundred million RMB yuan）	total fiscal expenditure（Hundred million RMB yuan）	Exports of agricultural products(Ten thousand USD)	Imports of agricultural products(Ten thousand USD)	Imports and exports of agricultural products(Ten thousand USD)	Agricultural green patent applications	Employees in the primary industry (10,000 people)	gross agricultural output value（Hundred million RMB yuan）		Average years of schooling for rural residents（edu）	Logarithm of real per capita disposable income of rural residents （lnrni）	Logarithm of rural household fixed asset investment(lnfa)	Fiscal expenditure to support agriculture(fis)	Logarithm of imports and exports of agricultural products (lnainex)	Number of agricultural green patent applications per capita(pagp)	Environmental regulation(envi)
Beijing	2011	8.91835	14735.7	1.056	1	14735.7	59.1	94.51	187.34	3245.23	131253	1183850	1.3151e+06	262	58.6	163.37		8.91835	9.59803	4.07923	0.0577278	14.0894	4.47099	0.578503
Beijing	2012	9.29631	16475.7	1.033	1.033	15949.4	47.5	113.54	222.693	3685.31	134879	1.80016e+06	1.93504e+06	246	55.3	166.29		9.29631	9.67717	3.86073	0.0604273	14.4756	4.44846	0.682783
Beijing	2013	8.83648	18337.5	1.033	1.06709	17184.6	49.5	138.17	297.619	4173.66	129266	1.40632e+06	1.53559e+06	372	50.7	170.41		8.83648	9.75177	3.90197	0.071309	14.2444	7.33728	0.810809
Beijing	2014	9.21587	18867.3	1.016	1.08416	17402.7	50.8	213.36	343.668	4524.67	109226	1.32634e+06	1.43557e+06	338	46.5	155.1		9.21587	9.76438	3.9279	0.0759543	14.1771	7.26882	1.37563
Beijing	2015	9.2978	20568.7	1.018	1.10368	18636.5	50	303.26	424.78	5737.7	94103.9	1.53689e+06	1.63099e+06	374	43.1	154.48		9.2978	9.83288	3.91202	0.0740331	14.3047	8.67749	1.9631
Beijing	2016	9.30444	22309.5	1.014	1.11913	19934.7	55.2	363.38	443.546	6406.77	96080.9	1.38927e+06	1.48535e+06	389	41.7	145.2		9.30444	9.90022	4.01096	0.0692308	14.2112	9.32854	2.50262
Beijing	2017	9.66026	24240.5	1.019	1.14039	21256.3	63.1	458.44	518.346	6824.53	127079	1.52023e+06	1.64731e+06	486	38.6	129.83		9.66026	9.96441	4.14472	0.0759534	14.3147	12.5907	3.53108
Beijing	2018	9.37663	26490.3	1.025	1.1689	22662.5	63.2	399.445	576.041	7471.43	152075	1.67071e+06	1.82279e+06	396	36.5	114.75		9.37663	10.0285	4.1463	0.0770992	14.4159	10.8493	3.481
Beijing	2019	9.4089	28928.4	1.023	1.19579	24191.9	76.8	308.806	584.624	7408.19	153216	2.23124e+06	2.38445e+06	340	31.3	102.33		9.4089	10.0938	4.3412	0.078916	14.6845	10.8626	3.01774
Beijing	2020	9.51568	30125.7	1.017	1.21612	24772.1	82.6	236.9	497.33	7116.18	146330	2.03589e+06	2.18222e+06	384	28	107.57		9.51568	10.1175	4.41401	0.0698872	14.5959	13.7143	2.20229
Beijing	2021	9.19846	33302.7	1.011	1.22949	27086.5	133	249.237	497.866	7205.12	163005	3055292	3.2183e+06	436.533	27	122.98		9.19846	10.2068	4.89035	0.0690989	14.9844	16.1679	2.02665
Tianjin	2011	8.03765	12321.2	1.049	1	12321.2	27	32.24	91.78	1796.33	105966	466709	572674	75	65	155.2		8.03765	9.41908	3.29584	0.0510931	13.2581	1.15385	0.207732
Tianjin	2012	8.10264	14025.5	1.027	1.027	13656.8	21.5	38.49	100.977	2143.21	97642.4	556987	654629	93	61	164.19		8.10264	9.52199	3.06805	0.0471146	13.3918	1.52459	0.234424
Tianjin	2013	8.29644	15841	1.031	1.05884	14960.8	27.2	48.44	123.028	2549.21	100888	589227	690114	98	56	176.63		8.29644	9.61319	3.30322	0.0482614	13.4446	1.75	0.274246
Tianjin	2014	8.33916	17014.2	1.019	1.07895	15769.1	27.8	57.93	134.91	2884.7	105660	587414	693075	95	56	182.23		8.33916	9.66581	3.32504	0.0467674	13.4489	1.69643	0.317895
Tianjin	2015	8.30841	18481.6	1.017	1.0973	16842.8	17.4	73.1	156.085	3232.35	103949	489946	593895	116	53	182.51		8.30841	9.73168	2.85647	0.0482884	13.2945	2.18868	0.400526
Tianjin	2016	8.30996	20075.6	1.021	1.12034	17919.2	23	65.63	161.02	3699.43	97798.1	379238	477036	144	51	181.89		8.30996	9.79363	3.13549	0.0435258	13.0753	2.82353	0.360822
Tianjin	2017	8.44376	21753.7	1.021	1.14387	19017.7	14.2	110.216	158.363	3282.54	85892.2	391875	477767	106	48	183.17		8.44376	9.85312	2.65324	0.0482441	13.0769	2.20833	0.601713
Tianjin	2018	8.68284	23065.2	1.02	1.16674	19768.8	17.6	66.4557	165.707	3103.16	88089.2	499457	587546	141	45	197.21		8.68284	9.89186	2.8679	0.0533994	13.2837	3.13333	0.336979
Tianjin	2019	8.72911	24808.1	1.027	1.19825	20703.7	18	242.286	161.513	3555.71	88375.4	713962	802337	135	43	202.91		8.72911	9.93807	2.89037	0.0454236	13.5953	3.13953	1.19405
Tianjin	2020	8.27148	25690.6	1.02	1.22221	21019.8	14.9	60.72	154.583	3151.35	103050	1.14242e+06	1.24547e+06	120	36	228.76		8.27148	9.95322	2.70136	0.0490529	14.035	3.33333	0.265431
Tianjin	2021	8.31011	27954.5	1.013	1.2381	22578.5	15.3	47.135	148.009	3152.55	103901	1.19233e+06	1.29623e+06	144.8	34	258.39		8.31011	10.0248	2.72785	0.046949	14.075	4.25882	0.182418
Hebei	2011	8.02853	7119.7	1.065	1	7119.7	609.1	105.48	366.097	3537.39	105966	260679	366645	56	1485	2484.67		8.02853	8.87062	6.41198	0.103494	12.8121	0.0377104	0.0424523
Hebei	2012	8.15349	8081.4	1.025	1.025	7884.29	556.7	127.93	438.783	4079.44	149370	235946	385316	71	1418	2710.55		8.15349	8.97263	6.32203	0.10756	12.8618	0.0500705	0.0471971
Hebei	2013	8.03425	9101.9	1.035	1.06088	8579.62	564.5	171.86	511.108	4409.58	161331	321723	483054	54	1375	2975.01		8.03425	9.05714	6.33594	0.115909	13.0879	0.0392727	0.0577679
Hebei	2014	8.0949	10186.1	1.018	1.07997	9431.83	524.7	193.43	583.52	4677.3	179226	291990	471215	57	1338	2893.29		8.0949	9.15185	6.26283	0.124756	13.0631	0.0426009	0.0668547
Hebei	2015	7.99128	11050.5	1.005	1.08537	10181.3	542.5	282.72	712.491	5632.19	165591	257503	423094	127	1292	2820.11		7.99128	9.22831	6.29619	0.126503	12.9553	0.0982972	0.100251
Hebei	2016	7.8613	11919.4	1.015	1.10165	10819.6	409.9	262.8	800.793	6049.53	151126	245795	396920	165	1186	2772.86		7.8613	9.28911	6.01591	0.132373	12.8915	0.139123	0.0947758
Hebei	2017	8.07991	12880.9	1.014	1.11707	11530.9	394.6	353.454	782.913	6639.18	149993	347574	497567	178	1086	2890.6		8.07991	9.35279	5.97787	0.117923	13.1175	0.163904	0.122277
Hebei	2018	8.01706	14030.9	1.024	1.14388	12266	362.3	433.547	906.266	7726.21	160528	344100	504628	187	982	3085.86		8.01706	9.41459	5.89247	0.117298	13.1316	0.190428	0.140495
Hebei	2019	8.22931	15373.1	1.032	1.18049	13022.7	316.8	502.497	978.266	8309.04	160201	321508	481709	172	938	3114.86		8.22931	9.47445	5.75827	0.117735	13.0851	0.183369	0.161323
Hebei	2020	7.81439	16467	1.022	1.20646	13649	267.2	509.27	988.738	9022.79	164806	427610	592416	166	815	3413.34		7.81439	9.52142	5.588	0.109582	13.292	0.203681	0.1492
Hebei	2021	8.03684	18178.9	1.012	1.22094	14889.3	277.3	351.65	924.791	8848.21	189171	586481	775652	215.4	777	3645.02		8.03684	9.6084	5.6251	0.104517	13.5615	0.27722	0.096474
Shanxi	2011	8.10293	5601.4	1.054	1	5601.4	235.4	82.18	241.446	2363.85	9674.9	1565.3	11240.2	17	650.29	711.61		8.10293	8.63077	5.46129	0.102141	9.32725	0.0261422	0.115485
Shanxi	2012	8.24984	6356.6	1.026	1.026	6195.52	278.4	88.17	309.628	2759.46	10906.7	3063.8	13970.5	24	608.79	774.35		8.24984	8.73158	5.62906	0.112206	9.5447	0.0394225	0.113863
Shanxi	2013	8.27996	7153.5	1.032	1.05883	6756.03	286.5	98.16	339.686	3030.13	11017.1	12302.2	23319.3	25	591.65	839.06		8.27996	8.81819	5.65774	0.112103	10.057	0.0422547	0.116988
Shanxi	2014	8.23923	8809.4	1.014	1.07366	8205.05	319.1	95.26	327.853	3085.28	11230.4	25983	37213.4	32	594.71	872.56		8.23923	9.01251	5.7655	0.106264	10.5244	0.0538077	0.109173
Shanxi	2015	8.42554	9453.9	1.007	1.08117	8744.13	329.6	99.46	394.462	3422.97	9524.3	13583.8	23108.1	42	549.93	846.87		8.42554	9.07614	5.79788	0.11524	10.0479	0.0763734	0.117444
Shanxi	2016	8.51749	10082.5	1.011	1.09306	9224.07	338.6	115.54	432.017	3428.86	9237.4	18971.9	28209.3	52	522.26	824.42		8.51749	9.12957	5.82482	0.125994	10.2474	0.0995673	0.140147
Shanxi	2017	8.68551	10787.5	1.005	1.09853	9819.95	318.4	128.867	477.905	3756.42	10357.2	7058.6	17415.8	68	500.39	861.89		8.68551	9.19217	5.76331	0.127224	9.76513	0.135894	0.149516
Shanxi	2018	8.54651	11750	1.018	1.1183	10507	257.7	170.294	581.335	4283.91	12366	2785.9	15151.9	81	477.79	894.95		8.54651	9.2598	5.5518	0.135702	9.62588	0.169531	0.190283
Shanxi	2019	8.64138	12902.4	1.03	1.15185	11201.4	178.9	226.148	625.42	4710.76	12450.8	3453.8	15904.6	83	461.64	936.76		8.64138	9.3238	5.18683	0.132764	9.67436	0.179794	0.241415
Shanxi	2020	8.48963	13878	1.033	1.18986	11663.5	122.4	260.28	653.684	5110.87	14125.6	3585.6	17711.2	63	424	1075.94		8.48963	9.36422	4.80729	0.127901	9.78195	0.148585	0.241909
Shanxi	2021	8.42907	45308.3	1.009	1.20057	37738.9	131.2	214.786	514.23	5046.62	18151	14594.2	32745.2	89.5333	401	1223.14		8.42907	10.5384	4.87672	0.101896	10.3965	0.223275	0.175602
Inner Mongolia	2011	7.72261	6641.6	1.057	1	6641.6	112.2	117.55	391.68	2989.21	30632.8	29035.6	59668.4	11	678.2	1080.9		7.72261	8.80111	4.72028	0.131031	10.9966	0.0162194	0.108752
Inner Mongolia	2012	7.92175	7611.3	1.025	1.025	7425.66	126	131.59	450.833	3425.99	40099.4	23886.4	63985.8	9	655.8	1202.78		7.92175	8.9127	4.83628	0.131592	11.0664	0.0137237	0.109405
Inner Mongolia	2013	7.81783	8595.7	1.028	1.0537	8157.64	145	132.11	466.582	3686.52	35258.5	44274.3	79532.8	21	632.6	1368.88		7.81783	9.00671	4.97673	0.126564	11.2839	0.0331963	0.0965096
Inner Mongolia	2014	7.58449	9976.3	1.012	1.06634	9355.61	154	142.75	517.694	3879.98	42786.4	50495	93281.4	12	609.4	1457.94		7.58449	9.14373	5.03695	0.133427	11.4434	0.0196915	0.0979121
Inner Mongolia	2015	7.67228	10775.9	1.011	1.07807	9995.51	173.1	175.25	675.577	4252.96	64306	48568.3	112874	23	584.3	1474.54		7.67228	9.20989	5.15387	0.158849	11.634	0.0393633	0.118851
Inner Mongolia	2016	7.75155	11609	1.011	1.08993	10651.1	186.1	159.39	729.017	4512.71	75072.7	52856.8	127930	17	555.9	1477.56		7.75155	9.27342	5.22628	0.161548	11.7592	0.030581	0.107874
Inner Mongolia	2017	7.67489	12584.3	1.016	1.10737	11364.1	185.3	143.665	807.715	4529.93	82578.1	59684.1	142262	34	533.5	1434.73		7.67489	9.33822	5.22198	0.178306	11.8654	0.0637301	0.100134
Inner Mongolia	2018	7.74707	13802.6	1.019	1.12841	12231.9	166	162.723	903.965	4831.46	93404.1	68022.5	161427	50	507.3	1512.5		7.74707	9.4118	5.11199	0.1871	11.9918	0.098561	0.107585
Inner Mongolia	2019	7.8079	15282.8	1.028	1.16001	13174.7	154.2	154.482	874.734	5100.91	91928.9	89988.7	181918	74	475.2	1606.34		7.8079	9.48606	5.03825	0.171486	12.1113	0.155724	0.0961704
Inner Mongolia	2020	7.745	16566.9	1.027	1.19133	13906.2	144.3	149.37	867.591	5270.16	86495	100365	186860	58	443	1699.01		7.745	9.54009	4.97189	0.164623	12.1381	0.130926	0.0879159
Inner Mongolia	2021	7.74115	18336.8	1.011	1.20443	15224.4	146.8	143.867	818.839	5239.57	87611.5	114138	201750	67	422	1879.55		7.74115	9.63066	4.98907	0.15628	12.2148	0.158768	0.0765435
Liaoning	2011	7.81734	8296.5	1.055	1	8296.5	294.8	74.2	329.2	3905.85	442167	387875	830042	81	699.87	1208.66		7.81734	9.02359	5.6863	0.0842838	13.6292	0.115736	0.0613903
Liaoning	2012	7.74245	9383.7	1.025	1.025	9154.83	300.9	93.27	405.017	4558.59	477677	453706	931382	96	694.66	1401.51		7.74245	9.12204	5.70678	0.0888472	13.7444	0.138197	0.0665497
Liaoning	2013	7.98028	10522.7	1.024	1.0496	10025.4	316.3	108.59	466.525	5197.42	512736	557061	1.0698e+06	126	683.8	1499.99		7.98028	9.21288	5.75669	0.0897609	13.883	0.184264	0.0723938
Liaoning	2014	7.97583	11191.5	1.014	1.06429	10515.4	304	106.1	443.85	5080.49	533799	593576	1.12737e+06	125	687.86	1529.85		7.97583	9.2606	5.71703	0.0873636	13.9354	0.181723	0.0693532
Liaoning	2015	8.01242	12056.9	1.014	1.07919	11172.1	277.5	116.79	446.066	4481.61	479116	549154	1.02827e+06	112	689.42	1796.54		8.01242	9.32118	5.62582	0.0995326	13.8434	0.162455	0.0650083
Liaoning	2016	7.98816	12880.7	1.018	1.09862	11724.4	255.9	87.24	480.732	4577.47	455508	543528	999036	112	705.41	1589.88		7.98816	9.36943	5.54479	0.105021	13.8145	0.158773	0.0548721
Liaoning	2017	8.13491	13746.8	1.011	1.1107	12376.6	232	106.533	459.232	4879.42	490314	544727	1.03504e+06	145	714.75	1620.48		8.13491	9.42357	5.44674	0.094116	13.85	0.202868	0.0657418
Liaoning	2018	8.28202	14656.3	1.02	1.13292	12936.8	205.8	94.2119	461.744	5337.72	513522	523007	1.03653e+06	129	711.8	1749.41		8.28202	9.46783	5.3269	0.0865059	13.8514	0.181231	0.0538535
Liaoning	2019	8.16177	16108.3	1.026	1.16237	13858.1	221	129.727	502.573	5745.09	513893	525414	1.03931e+06	133	671.4	1912.02		8.16177	9.53662	5.39816	0.0874787	13.8541	0.198094	0.0678483
Liaoning	2020	8.05629	17450.3	1.034	1.2019	14519	208.6	97.94	504.832	6014.17	432738	563540	996277	131	631	2056.82		8.05629	9.58321	5.34042	0.0839404	13.8118	0.207607	0.0476172
Liaoning	2021	8.00896	19216.6	1.007	1.21031	15877.4	230.3	80.3924	409.44	5879.21	401843	530118	931961	145.133	600	2222.54		8.00896	9.67265	5.43938	0.069642	13.745	0.241889	0.0361714
Jilin	2011	7.81645	7510	1.054	1	7510	215.1	102.42	255.57	2201.74	118822	65820.8	184643	14	651.88	910.43		7.81645	8.92399	5.3711	0.116076	12.1262	0.0214763	0.112496
Jilin	2012	7.95633	8598.2	1.024	1.024	8396.68	249.3	113.85	291.3	2471.2	120360	99968.2	220328	27	628.98	1017.33		7.95633	9.03559	5.51866	0.117878	12.3029	0.0429266	0.111911
Jilin	2013	7.84313	9621.2	1.029	1.0537	9130.91	253.5	126.83	318.265	2744.81	121809	107173	228982	15	607.09	1075.44		7.84313	9.11942	5.53536	0.115951	12.3414	0.024708	0.117933
Jilin	2014	7.75708	10780.1	1.015	1.0695	10079.6	231.7	140.3	308.68	2913.25	120128	82000.6	202129	28	586.53	1118.55		7.75708	9.21826	5.44544	0.105957	12.2167	0.0477384	0.12543
Jilin	2015	7.84354	11326.2	1.016	1.08661	10423.4	196.7	117.7	408.61	3217.1	112491	85684	198175	26	566.9	1114.7		7.84354	9.25181	5.28168	0.127012	12.1969	0.0458635	0.105589
Jilin	2016	7.88981	12122.9	1.019	1.10726	10948.6	150	122.14	550.5	3586.09	113743	76375.2	190118	23	546.24	948.98		7.88981	9.30096	5.01064	0.15351	12.1554	0.042106	0.128707
Jilin	2017	7.69838	12950.4	1.018	1.12719	11489.1	153	115.12	554.77	3725.72	117898	52199.7	170097	44	526.54	895.83		7.69838	9.34915	5.03044	0.148903	12.0441	0.0835644	0.128506
Jilin	2018	7.80091	13748.2	1.023	1.15312	11922.7	151.7	120.785	537.55	3789.59	109930	84311.1	194241	60	508.58	992.96		7.80091	9.3862	5.0219	0.141849	12.1769	0.117976	0.121642
Jilin	2019	7.9676	14936	1.034	1.19232	12526.8	114.1	147.967	564.35	3933.42	107336	61685.6	169021	50	489.61	1014.12		7.9676	9.43563	4.73708	0.143476	12.0378	0.102122	0.145907
Jilin	2020	8.08634	16067	1.031	1.22928	13070.2	119.8	131.53	577.8	4127.17	94585.9	81800.4	176386	82	472	1231.84		8.08634	9.47809	4.78582	0.139999	12.0804	0.173729	0.106775
Jilin	2021	7.94493	17641.7	1.01	1.24158	14209.1	140.5	112.271	462.3	3696.84	94694.2	142136	236830	71.6667	454	1302.91		7.94493	9.56164	4.94521	0.125053	12.3751	0.157856	0.0861693
Heilongjiang	2011	7.75666	7590.7	1.064	1	7590.7	317.5	92.27	355.978	2794.08	79850.7	137608	217459	37	831.45	1778.45		7.75666	8.93468	5.76048	0.127404	12.2898	0.0445006	0.0518823
Heilongjiang	2012	7.65506	8603.8	1.029	1.029	8361.32	319.3	104.86	430.394	3171.52	80109.3	157752	237861	47	794.04	2339.82		7.65506	9.03137	5.76613	0.135706	12.3794	0.059191	0.0448154
Heilongjiang	2013	7.92757	9634.1	1.031	1.0609	9081.07	331.8	115.75	461.696	3369.18	89772.7	217921	307694	43	756.62	2954.75		7.92757	9.11395	5.80453	0.137035	12.6369	0.0568317	0.0391742
Heilongjiang	2014	7.8459	10453.2	1.016	1.07787	9697.99	291.1	111.57	487.667	3434.22	95879.5	252075	347955	76	719.2	3193.58		7.8459	9.17967	5.67367	0.142002	12.7598	0.105673	0.0349357
Heilongjiang	2015	7.77931	11095.2	1.011	1.08973	10181.6	298.7	155.52	681.482	4020.66	86272.3	178081	264353	75	694.22	3156.93		7.77931	9.22834	5.69944	0.169495	12.485	0.108035	0.049263
Heilongjiang	2016	7.62602	11831.9	1.021	1.11261	10634.3	215.8	113.44	801.768	4227.34	78583.1	149841	228424	61	664.22	3189.71		7.62602	9.27184	5.37435	0.189663	12.339	0.091837	0.0355644
Heilongjiang	2017	7.76744	12664.8	1.018	1.13264	11181.7	212.3	193.204	815.161	4641.08	86302.7	113988	200290	83	632.03	3471.26		7.76744	9.32203	5.358	0.17564	12.2075	0.131323	0.0556582
Heilongjiang	2018	7.91654	13803.7	1.019	1.15416	11959.9	217.8	154.093	834.471	4676.75	91825.2	139208	231033	79	606.17	3634.99		7.91654	9.38932	5.38358	0.17843	12.3503	0.130326	0.0423915
Heilongjiang	2019	8.0538	14982.1	1.032	1.19109	12578.4	221.2	211.059	881.989	5011.56	89565.6	176432	265998	91	569.2	3774.48		8.0538	9.43974	5.39907	0.175991	12.4912	0.159874	0.0559173
Heilongjiang	2020	8.11094	16168.4	1.029	1.22564	13191.8	216.9	220.27	914.525	5449.41	77388.6	171503	248892	101	538	4044.15		8.11094	9.48735	5.37944	0.167821	12.4248	0.187732	0.0544663
Heilongjiang	2021	8.0457	17889.3	1.008	1.23544	14480.1	262.1	140.541	868.978	5104.81	88738.1	265549	354287	105	516	4099.55		8.0457	9.58053	5.56873	0.170227	12.7779	0.203488	0.0342821
Shanghai	2011	8.21375	16053.8	1.052	1	16053.8	2.1	51.62	161.54	3914.88	170042	930964	1.10101e+06	131	37.28	169.82		8.21375	9.6837	0.741937	0.0412631	13.9117	3.51395	0.303969
Shanghai	2012	8.72093	17803.7	1.028	1.028	17318.8	3	55.18	217.967	4184.02	176672	998779	1.17545e+06	91	45.7	176.8		8.72093	9.75955	1.09861	0.0520952	13.9772	1.99125	0.312104
Shanghai	2013	7.11094	19595	1.023	1.05164	18632.7	3.7	56.43	187.246	4528.61	180121	1.08999e+06	1270116	159	50.65	177.93		7.11094	9.83268	1.30833	0.0413473	14.0546	3.13919	0.317147
Shanghai	2014	8.01264	21191.6	1.027	1.08004	19621.2	3.5	77.32	202.34	4923.44	193188	1199913	1.3931e+06	152	44.81	175.46		8.01264	9.88436	1.25276	0.0410973	14.147	3.3921	0.44067
Shanghai	2015	8.20817	23205.2	1.024	1.10596	20982	3.3	104.35	267.37	6191.56	186390	1468765	1.65516e+06	122	46.01	167.86		8.20817	9.95142	1.19392	0.043183	14.3194	2.6516	0.621649
Shanghai	2016	8.56639	25520.4	1.032	1.14135	22359.8	4.2	134.41	327.4	6918.94	185302	1.57505e+06	1.76035e+06	131	45.45	146.58		8.56639	10.015	1.43508	0.0473194	14.381	2.88229	0.916974
Shanghai	2017	8.40223	27825	1.017	1.16075	23971.5	5.7	224.66	456.5	7547.62	191383	1.94254e+06	2.13393e+06	161	42.44	146.4		8.40223	10.0846	1.74047	0.0604826	14.5735	3.79359	1.53456
Shanghai	2018	8.50468	30374.7	1.016	1.17933	25756	6.5	233.392	469.9	8351.54	196093	2.16829e+06	2.36438e+06	182	40.83	150.09		8.50468	10.1564	1.8718	0.0562651	14.676	4.45751	1.55501
Shanghai	2019	8.56418	33195.2	1.025	1.20881	27461.1	6.9	184.074	523.1	8179.28	188373	2318217	2506590	213	40.8	145.81		8.56418	10.2205	1.93152	0.0639543	14.7344	5.22059	1.26242
Shanghai	2020	8.69597	34911.3	1.017	1.22936	28398	6.3	181.88	473.8	8102.11	168924	2.61729e+06	2.78621e+06	227	27	138		8.69597	10.2541	1.84055	0.0584786	14.8402	8.40741	1.31797
Shanghai	2021	8.57766	38520.7	1.012	1.24411	30962.5	9	159.301	455.8	8430.86	222755	3.14326e+06	3.36601e+06	219.2	25	144.94		8.57766	10.3405	2.19722	0.0540633	15.0292	8.768	1.09908
Jiangsu	2011	7.80647	10805	1.059	1	10805	379.2	170.37	618.13	6221.72	281230	1.0714e+06	1.35263e+06	449	992.59	2622.67		7.80647	9.28776	5.93806	0.0993503	14.1176	0.452352	0.0649605
Jiangsu	2012	7.82594	12202	1.026	1.026	11892.8	380.5	193.83	754.089	7027.67	306667	1092503	1.39917e+06	625	958.88	2942.11		7.82594	9.38369	5.94149	0.107303	14.1514	0.651802	0.0658813
Jiangsu	2013	8.10693	13597.8	1.025	1.05165	12930	390.8	229.18	868.338	7798.47	316230	1.0529e+06	1.36913e+06	970	929.63	3137.14		8.10693	9.4673	5.9682	0.111347	14.1297	1.04343	0.0730538
Jiangsu	2014	7.87845	14958.4	1.022	1.07479	13917.6	385.9	237.78	899.311	8472.45	361738	1.03251e+06	1.39425e+06	951	890.37	3325.67		7.87845	9.54091	5.95558	0.106145	14.1479	1.0681	0.0714984
Jiangsu	2015	7.98909	16256.7	1.015	1.09091	14902	341.7	308.45	1008.6	9687.58	336853	1.14698e+06	1.48383e+06	934	845.69	3675.87		7.98909	9.60925	5.83393	0.104113	14.2101	1.10442	0.0839121
Jiangsu	2016	7.98216	17605.6	1.018	1.11054	15853.1	292.4	285.11	985.624	9981.96	359222	1.18903e+06	1.54825e+06	1404	814.84	3663.42		7.98216	9.67112	5.67812	0.0987405	14.2526	1.72304	0.0778262
Jiangsu	2017	7.94302	19158	1.015	1.1272	16996.1	276.8	292.104	918.218	10621	382837	1.34611e+06	1.72894e+06	1678	769.9	3764.73		7.94302	9.74074	5.6233	0.0864529	14.363	2.1795	0.0775898
Jiangsu	2018	8.01727	20845.1	1.024	1.15426	18059.3	258	317.988	996.674	11657.4	401954	1.59893e+06	2.00089e+06	1177	737.92	3735.02		8.01727	9.80142	5.55296	0.0854975	14.5091	1.59502	0.0851368
Jiangsu	2019	8.29277	22675.4	1.034	1.1935	18999.1	236.5	372.773	1032.37	12573.6	369872	1.44683e+06	1.8167e+06	849	706.06	3828.6		8.29277	9.85215	5.46595	0.0821065	14.4125	1.20245	0.0973653
Jiangsu	2020	7.93256	24198.5	1.028	1.22692	19723	181.4	336.9	1091.25	13681.5	348590	1.61697e+06	1.96556e+06	797	675	4102.16		7.93256	9.88954	5.2007	0.0797606	14.4913	1.18074	0.0821275
Jiangsu	2021	8.09391	26790.8	1.015	1.24532	21513.2	184.8	336.796	1106.2	14585.3	401312	2.0531e+06	2.45441e+06	1262.93	630	4426.06		8.09391	9.97642	5.21927	0.0758438	14.7134	2.00466	0.0760939
Zhejiang	2011	7.28043	13070.7	1.056	1	13070.7	533.6	78.11	373.321	3842.59	454533	536878	991411	219	535.77	1126.81		7.28043	9.47813	6.27965	0.0971536	13.8069	0.408757	0.0693196
Zhejiang	2012	7.61582	14551.9	1.023	1.023	14224.7	553.4	77.7	408.204	4161.88	471699	537408	1.00911e+06	267	498.99	1197.12		7.61582	9.56274	6.31608	0.0980816	13.8246	0.535081	0.0649058
Zhejiang	2013	7.68698	16106	1.024	1.04755	15374.9	588	98.14	513.028	4730.47	518581	518617	1.0372e+06	219	460.98	1295.98		7.68698	9.64049	6.37673	0.108452	13.852	0.475075	0.0757265
Zhejiang	2014	7.55371	19373.3	1.022	1.0706	18095.8	708	120.65	524.58	5159.57	532292	491052	1.02334e+06	312	425.5	1337.71		7.55371	9.80343	6.56244	0.101671	13.8386	0.733255	0.0901914
Zhejiang	2015	7.64981	21125	1.014	1.08559	19459.5	658.6	167.89	739.08	6645.98	505390	532457	1.03785e+06	340	387.66	1378.65		7.64981	9.87609	6.49012	0.111207	13.8527	0.877057	0.121779
Zhejiang	2016	7.58186	22866.1	1.018	1.10513	20690.9	705.1	161.4	721.96	6974.26	490758	562673	1.05343e+06	609	351.64	1455.29		7.58186	9.93745	6.55834	0.103518	13.8676	1.73188	0.110906
Zhejiang	2017	7.86261	24955.8	1.02	1.12723	22139.1	570	190.15	696.65	7530.32	513282	652831	1.16611e+06	586	319.22	1494.49		7.86261	10.0051	6.34564	0.0925127	13.9692	1.83572	0.127234
Zhejiang	2018	7.91203	27302.4	1.022	1.15203	23699.4	863.6	194.752	724.46	8629.53	568708	735654	1304362	576	278.13	1517.96		7.91203	10.0732	6.76111	0.0839513	14.0812	2.07097	0.128298
Zhejiang	2019	7.89454	29875.8	1.032	1.18889	25129.1	665	269.548	795.27	10053	535362	807211	1.34257e+06	371	244.41	1594.96		7.89454	10.1318	6.49979	0.0791075	14.1101	1.51794	0.169
Zhejiang	2020	7.79639	31930.5	1.028	1.22218	26125.8	665.3	220.59	764.895	10082	493201	917482	1.41068e+06	416	208	1593.96		7.79639	10.1707	6.50024	0.0758673	14.1596	2	0.138391
Zhejiang	2021	7.89045	35247.4	1.014	1.23929	28441.5	600.1	203.56	795.266	11014.6	529188	1.23854e+06	1.76772e+06	570.733	206	1697.86		7.89045	10.2556	6.3971	0.0722011	14.3852	2.77055	0.119892
Anhui	2011	7.22006	6232.2	1.059	1	6232.2	447.8	81.96	351.87	3302.99	85330.8	89037.7	174368	84	1598.9	1640.3		7.22006	8.73748	6.10435	0.106531	12.0689	0.0525361	0.0499665
Anhui	2012	7.20062	7160.5	1.024	1.024	6992.68	482	95.52	430.472	3961.01	95234.2	125538	220772	100	1531.2	1786.46		7.20062	8.85262	6.17794	0.108677	12.3049	0.0653083	0.0534689
Anhui	2013	7.40249	8097.9	1.025	1.0496	7715.22	530.7	108.42	478.172	4349.69	112389	174466	286855	123	1469.7	1916.19		7.40249	8.95095	6.2742	0.109932	12.5667	0.0836905	0.056581
Anhui	2014	7.55649	9916.4	1.015	1.06534	9308.17	619.3	104.76	502.687	4664.1	120140	160865	281006	228	1415.3	2027.09		7.55649	9.13865	6.42859	0.107778	12.5461	0.161097	0.05168
Anhui	2015	7.59365	10820.7	1.013	1.07919	10026.7	582	124.83	577.737	5239.01	119995	160148	280144	598	1396.2	2080.09		7.59365	9.213	6.36647	0.110276	12.5431	0.428305	0.0600118
Anhui	2016	7.47241	11720.5	1.016	1.09646	10689.4	456	133.64	624.833	5522.95	116136	199027	315162	1259	1383.5	2137.03		7.47241	9.27701	6.12249	0.113134	12.6608	0.910011	0.0625354
Anhui	2017	7.45237	12758.2	1.011	1.10852	11509.2	458.7	198.64	681.909	6203.81	124652	240484	365136	1359	1363.3	2241.42		7.45237	9.3509	6.1284	0.109918	12.808	0.996846	0.0886225
Anhui	2018	7.51923	13996	1.02	1.13069	12378.3	554.9	209.319	704.856	6572.15	136610	291688	428298	995	1353.6	2253.66		7.51923	9.4237	6.31879	0.107249	12.9676	0.735077	0.0928794
Anhui	2019	7.56721	15416	1.028	1.16235	13262.8	501.6	312.115	736.724	7392.22	133029	340396	473424	353	1346.9	2365.39		7.56721	9.49272	6.2178	0.099662	13.0677	0.262083	0.131951
Anhui	2020	7.36866	16620.2	1.029	1.19606	13895.8	398.8	190.83	920.743	7473.59	131145	465945	597091	330	815	2525.42		7.36866	9.53934	5.98846	0.1232	13.2998	0.404908	0.0755637
Anhui	2021	7.51155	18371.7	1.007	1.20443	15253.4	411.8	199.454	943.107	7591.05	157489	579176	736666	956.2	779	2802.93		7.51155	9.63256	6.02054	0.124239	13.5099	1.22747	0.0711591
Fujian	2011	7.56265	8778.6	1.053	1	8778.6	233.8	37.95	207.89	2198.18	688729	410362	1.09909e+06	36	574	1025.03		7.56265	9.08007	5.45447	0.0945737	13.91	0.0627178	0.0370233
Fujian	2012	7.64186	9967.2	1.024	1.024	9733.59	257.4	48.6	244.162	2607.5	755996	479556	1.23555e+06	45	551	1119.42		7.64186	9.18334	5.55063	0.0936384	14.027	0.0816697	0.0434153
Fujian	2013	7.54023	11184.2	1.023	1.04755	10676.5	281.6	58.6	312.223	3068.8	822904	579037	1.40194e+06	68	511	1196.59		7.54023	9.2758	5.64049	0.101741	14.1534	0.133072	0.0489725
Fujian	2014	7.41875	12650.2	1.019	1.06746	11850.8	308.1	61.8	320.323	3306.7	877490	645028	1.52252e+06	83	493	1307.63		7.41875	9.38015	5.73042	0.096871	14.2359	0.168357	0.0472611
Fujian	2015	7.50091	13792.7	1.017	1.0856	12705.1	327.4	95.57	441.861	4001.58	874740	726008	1.60075e+06	123	480	1358.58		7.50091	9.44976	5.79118	0.110422	14.286	0.25625	0.0703455
Fujian	2016	7.23918	14999.2	1.015	1.10189	13612.3	309.4	130.35	410.575	4275.4	909565	615777	1525342	166	450	1474.49		7.23918	9.51873	5.73463	0.096032	14.2377	0.368889	0.0884034
Fujian	2017	7.47177	16334.8	1.008	1.1107	14706.7	305.9	120.648	447.701	4684.15	889556	758496	1.64805e+06	164	418	1527		7.47177	9.59606	5.72326	0.0955779	14.3151	0.392344	0.0790099
Fujian	2018	7.4911	17821.2	1.015	1.12736	15807.9	301.1	124.039	431.515	4832.69	1.00127e+06	789225	1.7905e+06	188	400	1653.45		7.4911	9.66826	5.70744	0.0892908	14.398	0.47	0.0750182
Fujian	2019	7.5489	19568.4	1.027	1.1578	16901.4	248.1	179.547	442.063	5077.93	914752	848718	1763470	199	369	1774.77		7.5489	9.73515	5.51383	0.0870557	14.3828	0.539295	0.101166
Fujian	2020	7.51197	20880.3	1.021	1.18211	17663.5	206.6	156.42	450.05	5216.1	929427	1.07553e+06	2.00495e+06	209	323	1818.18		7.51197	9.77926	5.33078	0.086281	14.5111	0.647059	0.0860311
Fujian	2021	7.80546	23228.9	1.003	1.18566	19591.5	221.7	139.966	366.614	5204.72	1.16854e+06	1.57899e+06	2.74752e+06	245.467	301	1906.02		7.80546	9.88285	5.40133	0.0704388	14.8262	0.815504	0.0734336
Jiangxi	2011	7.84914	6891.6	1.056	1	6891.6	333.7	43.76	287.99	2534.6	29137.7	5528.1	34665.8	50	806.14	931.17		7.84914	8.83806	5.81024	0.113623	10.4535	0.062024	0.0469946
Jiangxi	2012	7.88595	7829.4	1.03	1.03	7601.36	395.8	66.91	384.767	3019.22	38234.2	9064.2	47298.4	26	758.84	1020.74		7.88595	8.93608	5.98091	0.127439	10.7642	0.0342628	0.0655505
Jiangxi	2013	8.15442	8781.5	1.029	1.05987	8285.45	415.3	74.17	438.535	3470.3	47848.2	19335.5	67183.7	30	722.77	1094.72		8.15442	9.02226	6.029	0.126368	11.1152	0.041507	0.0677525
Jiangxi	2014	7.94078	10116.6	1.022	1.08319	9339.66	432.9	68.13	500.151	3882.7	67575.3	22400.2	89975.5	55	680.92	1170.83		7.94078	9.14203	6.07051	0.128815	11.4073	0.0807731	0.0581895
Jiangxi	2015	7.77525	11139.1	1.015	1.09943	10131.7	394.2	87.43	557.341	4412.55	61870.2	15531.7	77401.9	68	645.29	1361.85		7.77525	9.22342	5.97686	0.126308	11.2568	0.105379	0.0641994
Jiangxi	2016	7.71503	12137.7	1.019	1.12032	10834.1	315.5	117.88	581.5	4617.4	58377	12500.4	70877.4	119	608.65	1435.31		7.71503	9.29045	5.75416	0.125937	11.1687	0.195515	0.0821286
Jiangxi	2017	7.8522	13241.8	1.019	1.14161	11599.2	314.9	143.404	607.71	5111.47	57660	14308.8	71968.8	134	572.3	1489.29		7.8522	9.35869	5.75226	0.118891	11.184	0.234143	0.0962903
Jiangxi	2018	7.90977	14459.9	1.022	1.16673	12393.6	308.6	162.546	589.999	5667.52	58601.1	14877.7	73478.8	136	527.85	1549.22		7.90977	9.42493	5.73205	0.104102	11.2048	0.257649	0.104921
Jiangxi	2019	8.00269	15796.3	1.028	1.19939	13170.2	345.9	194.283	616.3	6386.8	53525.7	10652.9	64178.6	189	489.77	1624.25		8.00269	9.48571	5.84615	0.0964959	11.0694	0.385895	0.119614
Jiangxi	2020	7.707	16980.8	1.03	1.23538	13745.5	342.4	218.27	739	6674.08	45654	13263.9	58917.9	129	455	1689.88		7.707	9.52846	5.83598	0.110727	10.9839	0.283516	0.129163
Jiangxi	2021	8.01616	18684.2	1.007	1.24402	15019.2	344.6	229.595	762.26	6778.87	54765.7	48118.2	102884	182.6	424	1796.31		8.01616	9.61708	5.84238	0.112446	11.5414	0.43066	0.127815
Shandong	2011	7.54371	8342.1	1.059	1	8342.1	842.3	113.95	564.001	5002.07	1.53727e+06	1.85936e+06	3.39664e+06	363	2164.9	3737.04		7.54371	9.02907	6.73614	0.112754	15.0383	0.167675	0.030492
Shandong	2012	7.6957	9446.5	1.02	1.02	9261.27	936.2	154.42	673.816	5904.52	1.50223e+06	2.1659e+06	3.66813e+06	676	2068.1	3829.19		7.6957	9.1336	6.84183	0.114119	15.1152	0.32687	0.0403271
Shandong	2013	7.72041	10619.9	1.025	1.0455	10157.7	913.2	212.81	748.138	6688.8	1520461	2.57646e+06	4.09692e+06	1022	1973.9	4335.77		7.72041	9.22599	6.81695	0.111849	15.2257	0.517757	0.0490824
Shandong	2014	7.84109	11882.3	1.015	1.06118	11197.2	896.4	166.67	772.841	7177.31	1.57326e+06	2.69647e+06	4.26973e+06	1162	1878.6	4556.1		7.84109	9.32342	6.79839	0.107678	15.2671	0.618546	0.0365817
Shandong	2015	7.64174	12930.4	1.009	1.07073	12076.2	931	217.08	964.42	8250.01	1.53094e+06	1.60555e+06	3.1365e+06	1138	1795.4	4662.61		7.64174	9.39899	6.83626	0.116899	14.9586	0.633842	0.0465576
Shandong	2016	7.76776	13954.1	1.018	1.09001	12801.9	958.4	239.28	943.442	8755.21	1.62906e+06	1.35068e+06	2979741	1227	1706.9	4387.51		7.76776	9.45735	6.86527	0.107758	14.9073	0.718847	0.0545366
Shandong	2017	7.71331	15117.5	1.014	1.10527	13677.7	966.7	236.837	953.591	9258.4	1.70094e+06	1.40845e+06	3.10938e+06	1085	1622.5	4403.23		7.71331	9.52352	6.87389	0.102997	14.9499	0.668721	0.0537871
Shandong	2018	7.63252	16297	1.027	1.13511	14357.2	958.6	287.197	998.495	10101	1.74206e+06	1.49333e+06	3235384	725	1534.5	4678.26		7.63252	9.57201	6.86547	0.0988515	14.9897	0.472467	0.0613897
Shandong	2019	7.68795	17775.5	1.036	1.17597	15115.6	943.8	306.496	1075.98	10739.8	1.78896e+06	1.55843e+06	3.3474e+06	690	1445.9	4914.43		7.68795	9.62348	6.84991	0.100187	15.0237	0.477211	0.0623665
Shandong	2020	7.53311	18753.2	1.036	1.21831	15392.8	863.6	291.54	1065.29	11233.5	1.81667e+06	1.70849e+06	3.52516e+06	753	1373	5168.36		7.53311	9.64166	6.76111	0.094831	15.0754	0.548434	0.0564086
Shandong	2021	7.6252	20793.9	1.01	1.23049	16898.9	602.8	266.787	1026.95	11713.2	1.91663e+06	2.18983e+06	4.10646e+06	950.133	1316	5814.56		7.6252	9.735	6.40159	0.0876745	15.2281	0.721986	0.0458825
Henan	2011	7.79014	6604	1.061	1	6604	834.3	95.6	480.48	4248.82	107476	143504	250980	117	2209.86	3553.25		7.79014	8.79543	6.72659	0.113086	12.4331	0.0529445	0.0269049
Henan	2012	7.79045	7524.9	1.024	1.024	7348.54	891.4	109.45	551.731	5006.4	100978	152114	253092	140	2135.84	3897.46		7.79045	8.90226	6.79279	0.110205	12.4415	0.065548	0.0280824
Henan	2013	7.86561	8475.3	1.029	1.0537	8043.4	899.4	111.92	629.854	5582.31	138354	161493	299847	116	2043.95	4126.25		7.86561	8.99261	6.80173	0.11283	12.611	0.0567529	0.0271239
Henan	2014	7.9312	9966.1	1.016	1.07056	9309.28	769.9	119.95	661.94	6028.69	151639	149424	301064	133	1896.55	4399.17		7.9312	9.13877	6.64626	0.109798	12.6151	0.0701273	0.0272665
Henan	2015	7.84711	10852.9	1.012	1.0834	10017.4	709.1	177.77	791.63	6799.35	168548	167648	336196	196	1718.9	4503.71		7.84711	9.21208	6.564	0.116427	12.7254	0.114026	0.0394719
Henan	2016	7.74662	11696.7	1.02	1.10507	10584.6	661.2	195.72	807.065	7453.74	195006	139089	334095	303	1545.91	4459.29		7.74662	9.26715	6.49406	0.108277	12.7192	0.196001	0.0438904
Henan	2017	7.93031	12719.2	1.012	1.11833	11373.4	606.6	241.648	916.809	8215.52	220858	156103	376962	276	1375.13	4552.68		7.93031	9.33903	6.40787	0.111595	12.8399	0.200708	0.0530783
Henan	2018	8.02903	13830.7	1.02	1.1407	12124.8	629.2	358.701	1001.08	9217.73	256922	132772	389695	279	1302.71	4973.68		8.02903	9.40301	6.44445	0.108604	12.8731	0.214169	0.0721198
Henan	2019	8.05266	15163.7	1.031	1.17606	12893.7	580.1	352.287	1059.7	10163.9	265012	116298	381310	261	1251.26	5408.59		8.05266	9.46449	6.3632	0.104261	12.8514	0.20859	0.0651347
Henan	2020	7.63093	16107.9	1.033	1.21487	13259	510.8	272.63	1145.4	10372.7	172050	121663	293713	292	1223	6244.84		7.63093	9.49243	6.23598	0.110424	12.5904	0.238757	0.0436568
Henan	2021	8.02003	17533.3	1.008	1.22459	14317.7	461.7	210.406	1015.22	9784.29	221175	141170	362346	337.067	1172	6564.83		8.02003	9.56925	6.13492	0.10376	12.8004	0.2876	0.0320506
Hubei	2011	7.70269	6897.9	1.063	1	6897.9	362	101.11	376.23	3214.74	143333	27400.9	170734	59	1547.86	2244.55		7.70269	8.83897	5.89164	0.117033	12.0479	0.0381171	0.0450469
Hubei	2012	7.76697	7851.7	1.03	1.03	7623.01	429.6	95.63	419.022	3759.79	115188	32909.6	148098	59	1510.44	2416.35		7.76697	8.93893	6.06285	0.111448	11.9056	0.0390615	0.0395762
Hubei	2013	7.81463	8867	1.03	1.0609	8358	510.5	109.72	465.342	4371.65	188933	38766.6	227700	74	1458.59	2585.15		7.81463	9.03097	6.23539	0.106446	12.3358	0.0507339	0.0424424
Hubei	2014	7.67238	10849.1	1.019	1.08106	10035.6	473.6	103.78	483.8	4934.15	199498	37865.6	237363	100	1374.29	2651.16		7.67238	9.2139	6.16036	0.0980513	12.3773	0.0727648	0.0391451
Hubei	2015	7.71467	11843.9	1.017	1.09944	10772.7	477.5	145.84	616.572	6132.84	179473	36578.6	216052	152	1304.21	2674.07		7.71467	9.28477	6.16856	0.100536	12.2833	0.116546	0.0545386
Hubei	2016	7.70908	12725	1.022	1.12362	11325	507.8	145.64	704.594	6422.98	169259	32335.8	201595	228	1246.66	2794.79		7.70908	9.33477	6.23009	0.109699	12.214	0.182889	0.0521112
Hubei	2017	7.63902	13812.1	1.012	1.13711	12146.7	409.8	139.712	714.733	6801.26	189754	51622.7	241376	240	1196.22	2962.49		7.63902	9.40481	6.01567	0.105088	12.3941	0.200632	0.0471604
Hubei	2018	7.9123	14977.8	1.018	1.15757	12939	501.8	211.299	785.554	7258.27	186554	42072.9	228627	258	1147.05	3033.76		7.9123	9.468	6.2182	0.108229	12.3398	0.224925	0.0696491
Hubei	2019	7.80337	16390.9	1.032	1.19462	13720.6	433.8	282.132	828.21	7970.21	195969	52032.7	248001	209	1107.24	3257.85		7.80337	9.52666	6.07258	0.103913	12.4212	0.188758	0.0866007
Hubei	2020	7.8111	16305.9	1.035	1.23643	13187.9	274.9	219.18	868.9	8442.88	218290	66111.5	284402	204	897	3492.54		7.8111	9.48706	5.61641	0.102915	12.5581	0.227425	0.0627566
Hubei	2021	8.09225	18259	1	1.23643	14767.5	276.5	167.102	838.551	7933.67	272710	106607	379317	284	881	3912.47		8.09225	9.60019	5.62221	0.105695	12.8461	0.322361	0.0427102
Hunan	2011	7.89442	6567.1	1.056	1	6567.1	473.2	85.26	394.262	3520.76	62684.3	22316.8	85001.1	70	1679.94	2089.89		7.89442	8.78983	6.15952	0.111982	11.3504	0.0416682	0.0407964
Hunan	2012	7.83632	7440.2	1.016	1.016	7323.03	557	109.43	447.736	4119	71179.7	37818.5	108998	60	1668.99	2255.43		7.83632	8.89878	6.32257	0.1087	11.5991	0.0359499	0.0485185
Hunan	2013	8.12257	8372.1	1.025	1.0414	8039.27	616.2	128.67	516.554	4690.89	88405.6	47080.6	135486	93	1656.01	2257.55		8.12257	8.99209	6.42357	0.110119	11.8166	0.0561591	0.0569954
Hunan	2014	8.16951	10060.2	1.014	1.05598	9526.89	694.4	137.49	557.587	5017.38	109414	39595.7	149010	87	1651.37	2324.78		8.16951	9.16187	6.54305	0.111131	11.9118	0.0526835	0.0591411
Hunan	2015	8.14521	10992.5	1.011	1.0676	10296.5	720.9	149	676.242	5728.72	104994	34208.9	139203	105	1618.71	2325.93		8.14521	9.23956	6.5805	0.118044	11.8437	0.0648665	0.0640604
Hunan	2016	8.21674	11930.4	1.019	1.08788	10966.7	664.9	170.85	729.75	6339.16	104401	48925.8	153326	153	1587.32	2485.49		8.21674	9.30261	6.49964	0.115118	11.9403	0.0963889	0.068739
Hunan	2017	8.3117	12935.8	1.011	1.09985	11761.5	631.1	173.282	782.422	6869.39	117237	93720.5	210957	222	1515.16	2597.63		8.3117	9.37258	6.44746	0.1139	12.2594	0.146519	0.0667078
Hunan	2018	8.18381	14092.5	1.02	1.12184	12561.9	705.7	190.894	925.572	7479.61	129326	149456	278782	295	1462.38	2664.3		8.18381	9.43842	6.55919	0.123746	12.5382	0.201726	0.0716487
Hunan	2019	8.26396	15394.8	1.031	1.15662	13310.2	638.9	242.682	978.676	8034.42	132078	219311	351389	211	1409.24	3052.06		8.26396	9.49628	6.45975	0.12181	12.7696	0.149726	0.0795143
Hunan	2020	7.92622	16584.6	1.029	1.19016	13934.7	590.4	245.58	987.72	8403.13	168534	361176	529710	224	836	3364.77		7.92622	9.54214	6.3808	0.117542	13.1801	0.267943	0.0729857
Hunan	2021	8.21641	18295.2	1	1.19016	15372	636.6	194.62	949.02	8325.5	233582	441979	675561	282.2	801	3532.87		8.21641	9.6403	6.45614	0.11399	13.4233	0.35231	0.0550885
Guangdong	2011	8.00708	9371.7	1.056	1	9371.7	470	232.62	420.34	6712.4	697087	1.19747e+06	1.89456e+06	225	1340	1910.21		8.00708	9.14545	6.15273	0.0626214	14.4545	0.16791	0.121777
Guangdong	2012	8.00183	10542.8	1.029	1.029	10245.7	501.3	235.44	539.558	7387.86	751093	1.38131e+06	2132403	252	1243	2060.91		8.00183	9.23461	6.2172	0.0730331	14.5728	0.202735	0.114241
Guangdong	2013	7.97972	11669.3	1.027	1.05678	11042.3	512.9	307.78	595.28	8411	813105	1463395	2276500	333	1172	2229.64		7.97972	9.30949	6.24008	0.070774	14.6381	0.28413	0.13804
Guangdong	2014	7.84569	12245.6	1.021	1.07898	11349.3	450.9	259.04	557.589	9152.64	843179	1.67906e+06	2522241	435	1112	2357.16		7.84569	9.33691	6.11125	0.0609211	14.7407	0.391187	0.109895
Guangdong	2015	8.19722	13360.4	1.013	1.093	12223.6	392.6	322.33	804.538	12827.8	864454	1.78227e+06	2.64672e+06	585	1046	2490.2		8.19722	9.41112	5.97279	0.0627183	14.7888	0.559273	0.129439
Guangdong	2016	8.04642	14512.2	1.02	1.11486	13017	356.3	297.45	715.44	13446.1	919631	1.76539e+06	2685026	924	987	2763.79		8.04642	9.47401	5.87577	0.053208	14.8032	0.93617	0.107624
Guangdong	2017	8.23678	15779.7	1.008	1.12378	14041.6	357.8	433.234	753.871	15037.5	947891	1.81145e+06	2.75934e+06	960	933	2889.97		8.23678	9.54978	5.87997	0.0501328	14.8305	1.02894	0.149909
Guangdong	2018	8.22919	17167.7	1.019	1.14513	14991.9	368.3	567.406	896.604	15729.3	1027020	1.99574e+06	3.02276e+06	950	864	3089.57		8.22919	9.61526	5.9089	0.0570023	14.9217	1.09954	0.183652
Guangdong	2019	8.20934	18818.4	1.046	1.19781	15710.7	423.4	747.439	959.323	17297.9	986884	2.14729e+06	3.13417e+06	622	823	3530.21		8.20934	9.6621	6.04832	0.0554591	14.9579	0.755772	0.211726
Guangdong	2020	7.9332	20143.4	1.03	1.23374	16327.1	379.8	517.76	1122.47	17430.8	931266	2.44103e+06	3.3723e+06	717	767	3769.26		7.9332	9.70058	5.93964	0.0643956	15.0311	0.934811	0.137364
Guangdong	2021	8.05668	22306	1.001	1.23498	18061.9	384.7	493.55	1108.69	18247	1.05986e+06	2925460	3.98532e+06	1000.87	753	3951.14		8.05668	9.80156	5.95246	0.0607603	15.1981	1.32917	0.124913
Guangxi	2011	7.57567	5231.3	1.064	1	5231.3	409.8	53.9	314.86	2545.28	116037	275816	391853	73	1565.2	1602.48		7.57567	8.56242	6.01567	0.123703	12.8786	0.0466394	0.0336354
Guangxi	2012	7.49174	6007.5	1.033	1.033	5815.59	463.4	60.01	369.065	2985.23	144600	431809	576409	130	1481	1724		7.49174	8.6683	6.13859	0.123631	13.2646	0.0877785	0.0348086
Guangxi	2013	7.579	6790.9	1.024	1.05779	6419.88	523.7	64.23	371.896	3208.67	157214	408263	565478	163	1478.43	1868.3		7.579	8.76716	6.26092	0.115904	13.2454	0.110252	0.0343788
Guangxi	2014	7.63463	8683.2	1.019	1.07789	8055.74	555.6	84	391.29	3479.79	206828	438955	645783	341	1451	1993.98		7.63463	8.99414	6.32005	0.112446	13.3782	0.23501	0.0421268
Guangxi	2015	7.56692	9466.6	1.015	1.09406	8652.74	572.8	98.68	495.617	4065.51	180424	419191	599614	426	1297	2146.37		7.56692	9.06563	6.35054	0.121908	13.304	0.32845	0.0459753
Guangxi	2016	7.77293	10359.5	1.017	1.11266	9310.59	583.8	90.7	593.102	4441.7	196291	379830	576122	854	1207	2342.2		7.77293	9.13891	6.36956	0.13353	13.2641	0.707539	0.0387243
Guangxi	2017	7.88127	11325.5	1.011	1.1249	10068	590.8	85.1119	645	4908.55	200347	573075	773422	822	1110	2538.87		7.88127	9.21712	6.38148	0.131403	13.5586	0.740541	0.0335235
Guangxi	2018	8.00233	12434.8	1.022	1.14964	10816.2	596.2	79.4489	655.501	5310.74	210542	541731	752273	373	1024	2717.48		8.00233	9.2888	6.39058	0.123429	13.5309	0.364258	0.0292362
Guangxi	2019	8.1137	13675.7	1.041	1.19678	11427.1	619.4	99.8405	746.896	5850.96	188488	446513	635000	187	951	3102.27		8.1137	9.34374	6.42875	0.127654	13.3614	0.196635	0.032183
Guangxi	2020	7.42809	14814.9	1.035	1.23867	11960.4	585.6	100.74	890.101	6179.47	173230	524943	698172	186	866	3268.8		7.42809	9.38935	6.37264	0.144042	13.4562	0.214781	0.0308186
Guangxi	2021	7.80644	16362.9	1.005	1.24486	13144.4	645.9	83.4964	756.828	5806.54	181396	736870	918266	500.067	842	3690.73		7.80644	9.48375	6.47064	0.130341	13.7302	0.593903	0.0226233
Hainan	2011	7.77701	6446	1.078	1	6446	58.1	23.97	105.628	778.8	56966	20009.9	76975.9	61	227.91	395.46		7.77701	8.77122	4.06217	0.135629	11.2512	0.26765	0.060613
Hainan	2012	8.00495	7408	1.032	1.032	7178.29	80.9	21.23	123.624	911.673	60156	16683	76839	51	218.15	453.09		8.00495	8.87882	4.39321	0.135601	11.2495	0.233784	0.046856
Hainan	2013	8.1708	8342.6	1.027	1.05986	7871.39	72.3	23.18	139.031	1011.17	59823.9	17844.9	77668.8	70	199.41	476.05		8.1708	8.97099	4.28082	0.137495	11.2602	0.351036	0.0486924
Hainan	2014	8.04848	9912.6	1.028	1.08954	9097.97	72.8	23.28	146.301	1099.74	63415.8	20685	84100.8	63	195.59	555.72		8.04848	9.11581	4.28772	0.133033	11.3398	0.322102	0.0418916
Hainan	2015	8.18497	10857.6	1.005	1.09499	9915.73	95.8	31.54	164.238	1239.43	53862.6	17561	71423.6	54	189.95	598.7		8.18497	9.20188	4.56226	0.132511	11.1764	0.284285	0.0526808
Hainan	2016	8.08916	11842.9	1.025	1.12236	10551.8	143.4	37.31	179.044	1376.48	52129.9	17328.6	69458.5	47	187.45	676.56		8.08916	9.26405	4.96564	0.130074	11.1485	0.250734	0.0551466
Hainan	2017	8.49463	12901.8	1.019	1.14369	11280.9	119	35.7221	196.326	1443.97	52650.1	22711	75361.1	71	183.53	707.42		8.49463	9.33086	4.77912	0.135962	11.23	0.386858	0.0504963
Hainan	2018	8.80381	13988.9	1.025	1.17228	11933.1	97.4	61.2419	227.711	1691.3	50699.8	21912.6	72612.4	46	177.09	729.51		8.80381	9.38707	4.57883	0.134636	11.1929	0.259755	0.0839494
Hainan	2019	8.40429	15113.1	1.04	1.21917	12396.2	117	64.9827	251.399	1858.6	53360.8	43462.9	96823.7	77	175.15	819.58		8.40429	9.42515	4.76217	0.135263	11.4806	0.439623	0.0792878
Hainan	2020	8.2105	16278.8	1.038	1.2655	12863.5	98.9	57.84	268.565	1972.46	50299.6	63030.4	113330	85	171	874.81		8.2105	9.46215	4.59411	0.136158	11.6381	0.497076	0.0661172
Hainan	2021	8.28925	18076.3	0.997	1.2617	14326.9	49.4	50.5462	260.718	1971.37	59224.4	97611.8	156836	72.3333	169	1049.56		8.28925	9.56989	3.89995	0.132252	11.963	0.428008	0.0481594
Chongqing	2011	7.02307	6480.4	1.053	1	6480.4	106.4	100.81	198.91	2570.24	22064.6	45556.5	67621.1	23	568.95	717.28		7.02307	8.77654	4.66721	0.0773897	11.1217	0.0404253	0.140545
Chongqing	2012	7.00643	7383.3	1.026	1.026	7196.2	125.8	128.69	256.285	3046.36	24427.1	90796.7	115224	36	531.18	801.18		7.00643	8.88131	4.83469	0.0841283	11.6546	0.0677736	0.160626
Chongqing	2013	7.10874	8332	1.027	1.0537	7907.36	144.3	114.55	281.941	3062.28	36979.7	105014	141994	35	495.08	855.5		7.10874	8.97555	4.97189	0.0920689	11.8635	0.0706956	0.133898
Chongqing	2014	7.08504	9489.8	1.018	1.07267	8846.91	144.6	105.51	291.615	3304.39	31393.2	55998.6	87391.8	48	463.78	906.43		7.08504	9.08782	4.97397	0.0882509	11.3782	0.103497	0.116402
Chongqing	2015	7.27951	10504.7	1.013	1.08661	9667.38	145.1	140.73	331.296	3792	31750.4	109593	141343	108	440.3	963.03		7.27951	9.17651	4.97742	0.0873671	11.8589	0.245287	0.146133
Chongqing	2016	7.43066	11548.8	1.018	1.10617	10440.3	116.3	136.2	347.936	4001.81	55706.2	130303	186009	85	419.19	1123.83		7.43066	9.25343	4.75617	0.0869448	12.1335	0.202772	0.121193
Chongqing	2017	7.41747	12637.9	1.01	1.11723	11311.8	96.5	154.95	345.756	4336.28	20791.8	97786.4	118578	108	402.91	1165.69		7.41747	9.3336	4.56954	0.0797357	11.6833	0.26805	0.132925
Chongqing	2018	7.38467	13781.2	1.02	1.13958	12093.2	95.5	160.188	364.261	4540.95	18950.4	98855.4	117806	94	390.62	1292.68		7.38467	9.4004	4.55913	0.080217	11.6768	0.240643	0.12392
Chongqing	2019	7.60977	15133.3	1.027	1.17035	12930.6	90.5	172.952	384.14	4847.68	13051.6	115457	128508	90	381.48	1397.49		7.60977	9.46735	4.50535	0.079242	11.7637	0.235923	0.123759
Chongqing	2020	7.53124	16361.4	1.023	1.19727	13665.6	81.1	179.71	416.756	4893.95	11502.7	140090	151593	96	378	1596.13		7.53124	9.52264	4.39568	0.0851573	11.929	0.253968	0.112591
Chongqing	2021	7.81107	18099.6	1.003	1.20086	15072.2	87.8	163.745	405.359	4835.06	17011.6	239019	256031	121.867	366	1759.89		7.81107	9.62061	4.47506	0.0838375	12.4531	0.332969	0.0930428
Sichuan	2011	7.26793	6128.6	1.058	1	6128.6	534.5	115.8	545.704	4674.92	82098.5	32505.7	114604	71	1972	2454.26		7.26793	8.72072	6.28133	0.11673	11.6492	0.0360041	0.0471833
Sichuan	2012	7.20344	7001.4	1.02	1.02	6864.12	509.7	135.94	654.948	5450.99	79590.7	28227.7	107818	89	1905	2764.9		7.20344	8.83406	6.23382	0.120152	11.5882	0.0467192	0.0491663
Sichuan	2013	6.95388	7895.3	1.028	1.04856	7529.66	570.8	159.95	741.784	6220.91	68948.9	42053.3	111002	113	1854	2886.48		6.95388	8.92661	6.34704	0.11924	11.6173	0.0609493	0.0554135
Sichuan	2014	6.98789	9347.7	1.013	1.06219	8800.39	656.4	168.69	826.591	6796.61	74662.8	46093.5	120756	134	1804	3068.61		6.98789	9.08255	6.48677	0.121618	11.7015	0.0742794	0.0549728
Sichuan	2015	7.11541	10247.4	1.016	1.07919	9495.49	560.3	169.31	926.65	7497.51	64842.1	44174.2	109016	201	1758.4	3315.51		7.11541	9.15857	6.32847	0.123594	11.5993	0.114308	0.0510661
Sichuan	2016	7.06333	11203.1	1.017	1.09753	10207.5	582.2	166.35	988.707	8008.89	63778.6	44152.4	107931	293	1709	3701.64		7.06333	9.23088	6.36681	0.123451	11.5892	0.171445	0.0449395
Sichuan	2017	7.25853	12226.9	1.008	1.10631	11051.9	666.2	197.747	1023.13	8694.76	65764.8	66630.2	132395	451	1661.5	4004.2		7.25853	9.31036	6.50159	0.117672	11.7935	0.271441	0.0493848
Sichuan	2018	7.11417	13331.4	1.017	1.12512	11848.9	678.8	226.905	1310.89	9707.5	75836	70578	146414	284	1618	4153.71		7.11417	9.37999	6.52033	0.135038	11.8942	0.175525	0.0546269
Sichuan	2019	7.23995	14670.1	1.033	1.16225	12622.2	630.5	267.006	1288.42	10348.2	72307.7	82181.7	154489	212	1579.5	4395.04		7.23995	9.44321	6.44651	0.124507	11.9479	0.13422	0.0607517
Sichuan	2020	7.22419	15929.1	1.038	1.20641	13203.7	616.6	264.02	1339.36	11198.5	64828.6	82805.6	147634	150	1542	4701.88		7.22419	9.48825	6.42422	0.119601	11.9025	0.0972763	0.056152
Sichuan	2021	7.37721	17575.3	1.003	1.21003	14524.6	633.5	218.549	1330.1	11215.7	94494.3	112666	207160	315.467	1506	5089.48		7.37721	9.5836	6.45126	0.118592	12.2412	0.209473	0.0429414
Guizhou	2011	6.40112	4145.4	1.048	1	4145.4	209.5	55.45	278.47	2249.4	22039.8	39.2	22079	20	1149.85	655.71		6.40112	8.32975	5.34472	0.123797	10.0024	0.0173936	0.0845648
Guizhou	2012	6.5198	4753	1.028	1.028	4623.54	212.9	65.73	361.873	2755.68	29110.5	436.2	29546.7	19	1092.21	865.41		6.5198	8.43892	5.36082	0.131319	10.2937	0.0173959	0.0759524
Guizhou	2013	6.819	5434	1.017	1.04548	5197.63	270.8	66.44	400.31	3082.66	26851.5	542.8	27394.3	23	1039.88	997.76		6.819	8.55596	5.60138	0.129859	10.2181	0.0221179	0.0665892
Guizhou	2014	6.72903	6671.2	1.025	1.07161	6225.38	247.3	85.34	433.49	3542.8	31254.6	1817.6	33072.2	78	990.81	1322.7		6.72903	8.73639	5.5106	0.122358	10.4064	0.0787235	0.0645195
Guizhou	2015	6.73306	7386.9	1.015	1.08769	6791.38	268.8	96.49	534.608	3939.5	37050.1	7405.8	44455.9	63	937.58	1773.72		6.73306	8.82341	5.59397	0.135705	10.7023	0.0671943	0.0543998
Guizhou	2016	6.74321	8090.3	1.011	1.09965	7357.15	274.8	127.09	629.379	4262.36	48154.4	1546.9	49701.3	173	883.02	1900.61		6.74321	8.90343	5.61604	0.14766	10.8138	0.195919	0.066868
Guizhou	2017	7.06267	8869.1	1.006	1.10625	8017.27	215.8	125.394	612.049	4612.52	54364.7	1448.2	55812.9	248	828.02	2076.99		7.06267	8.98935	5.37435	0.132693	10.9298	0.29951	0.0603728
Guizhou	2018	6.95125	9716.1	1.014	1.12174	8661.66	280.5	134.381	664.844	5029.68	60197.7	3575.2	63772.9	237	764.96	2288.71		6.95125	9.06666	5.63657	0.132184	11.0631	0.30982	0.0587148
Guizhou	2019	6.83571	10756.3	1.026	1.1509	9345.97	215.5	188.53	998.901	5948.74	65905.9	1293.4	67199.3	170	700.45	2535.68		6.83571	9.1427	5.37296	0.167918	11.1154	0.242701	0.0743509
Guizhou	2020	6.67779	11642.3	1.031	1.18658	9811.64	239.3	146.15	1024.31	5739.5	51786.1	3485.6	55271.7	120	634	2781.8		6.67779	9.19132	5.47772	0.178467	10.92	0.189274	0.0525379
Guizhou	2021	7.12591	12856.1	0.999	1.18539	10845.4	211.2	158.739	730.738	5590.01	76844.6	12004.7	88849.3	236.667	618	3123.71		7.12591	9.2915	5.35281	0.130722	11.3947	0.382956	0.0508173
Yunnan	2011	6.61622	4722	1.049	1	4722	258.2	95.86	409.8	2929.6	176522	119886	296408	31	1689.34	1108.74		6.61622	8.45999	5.55373	0.139883	12.5995	0.0183504	0.0864585
Yunnan	2012	6.66042	5416.5	1.023	1.023	5294.72	277.6	101.12	518.605	3572.66	205253	165785	371038	56	1610	1374.39		6.66042	8.57447	5.62618	0.145159	12.8241	0.0347826	0.0735745
Yunnan	2013	6.8508	6141.3	1.027	1.05062	5845.4	346.5	105.29	538.975	4096.51	243198	160303	403501	55	1559.25	1606.89		6.8508	8.67341	5.84788	0.131569	12.9079	0.0352734	0.0655241
Yunnan	2014	6.80921	7456.1	1.019	1.07058	6964.52	424.7	108.88	594.451	4437.98	289274	151556	440830	65	1515.27	1765.43		6.80921	8.84858	6.05138	0.133946	12.9964	0.0428966	0.0616734
Yunnan	2015	6.84397	8242.1	1.013	1.0845	7599.91	431.2	134.08	641.522	4712.83	405613	80928.4	486541	78	1478.41	1794.65		6.84397	8.93589	6.06657	0.136122	13.0951	0.0527594	0.0747109
Yunnan	2016	6.87653	9019.8	1.017	1.10294	8177.98	456.9	150.13	712.925	5018.86	446966	74241.4	521207	109	1474.04	1888.83		6.87653	9.0092	6.12446	0.142049	13.1639	0.0739464	0.0794831
Yunnan	2017	7.09439	9862.2	1.013	1.11728	8827.01	461.1	179.485	674.816	5712.97	429801	101417	531218	147	1380.11	1982.52		7.09439	9.08557	6.13361	0.11812	13.1829	0.106513	0.0905337
Yunnan	2018	7.21267	10767.9	1.014	1.13292	9504.58	469.6	169.805	842.2	6075.03	387412	134300	521712	165	1295.3	2234.74		7.21267	9.15953	6.15188	0.138633	13.1649	0.127384	0.0759843
Yunnan	2019	7.2131	11902.4	1.027	1.16351	10229.8	479.9	205.158	1117.2	6770.09	478252	164313	642566	168	1260.51	2680.16		7.2131	9.23306	6.17358	0.16502	13.3732	0.133279	0.0765468
Yunnan	2020	6.92187	12841.9	1.039	1.20888	10623	436.3	163.97	1100.13	6974.02	521541	190950	712491	152	1226	2902.24		6.92187	9.27077	6.07833	0.157747	13.4765	0.12398	0.0564977
Yunnan	2021	7.25578	14197.3	1.002	1.2113	11720.7	560.4	136.101	919.736	6634.36	431972	271463	703434	192.6	1187	3441.47		7.25578	9.36911	6.32865	0.138632	13.4637	0.162258	0.0395474
Shaanxi	2011	7.92594	5027.9	1.057	1	5027.9	95.7	96.13	333.79	2930.81	69294.2	15143	84437.2	47	844.78	688.56		7.25578	8.52276	4.56122	0.11389	#REF!	0.0556358	0.13961
Shaanxi	2012	7.93084	5762.5	1.031	1.031	5589.23	105	94.14	376.449	3323.8	81413.9	7093.7	88507.6	30	820.91	772.98		7.25578	8.6286	4.65396	0.113259	#REF!	0.0365448	0.121788
Shaanxi	2013	8.18379	6502.6	1.034	1.06605	6099.69	120.7	109.77	419.622	3665.07	69869.7	15081.7	84951.4	50	801.21	853.79		7.25578	8.71599	4.79331	0.114492	#REF!	0.0624056	0.128568
Shaanxi	2014	8.08267	7932.2	1.021	1.08844	7287.67	124.5	112.51	445.971	3962.5	55924.7	13716.6	69641.3	90	782.17	897.79		7.25578	8.89394	4.82431	0.112548	#REF!	0.115065	0.125319
Shaanxi	2015	8.06139	8688.9	1.018	1.10803	7841.73	127.6	150.77	520.584	4376.06	50479.1	28582.7	79061.8	73	768.03	951.15		7.25578	8.96722	4.8489	0.118962	#REF!	0.0950484	0.158513
Shaanxi	2016	8.0275	9396.4	1.015	1.12465	8354.93	129.9	126.79	543.304	4389.37	54257.1	24799.3	79056.4	94	750.42	985.73		7.25578	9.03061	4.86676	0.123777	#REF!	0.125263	0.128625
Shaanxi	2017	7.79762	10264.5	1.013	1.13927	9009.68	131.4	162.519	543.484	4833.19	62757.2	34922.8	97680	145	733.48	1068.61		7.25578	9.10606	4.87825	0.112448	#REF!	0.197688	0.152084
Shaanxi	2018	8.18747	11212.8	1.023	1.16548	9620.78	132.3	176.016	626.785	5302.44	63560.5	31288.1	94848.6	126	720.69	1166.1		7.25578	9.17168	4.88507	0.118207	#REF!	0.174832	0.150944
Shaanxi	2019	8.44201	12325.7	1.024	1.19345	10327.8	136.6	245.484	684.177	5718.52	49061.7	58631.4	107693	150	706.1	1306.41		7.25578	9.24259	4.91706	0.119642	#REF!	0.212434	0.187907
Shaanxi	2020	7.92796	13316.5	1.021	1.21851	10928.5	116.9	190.34	739.629	5930.32	55702.6	64436.6	120139	94	597	1423.85		7.25578	9.29913	4.76132	0.12472	#REF!	0.157454	0.13368
Shaanxi	2021	8.03135	14744.8	1.005	1	14744.8	125.2	176.25	694.257	6069.22	55344.1	85890.5	141235	150.867	580	1623.21		7.25578	9.59865	4.82991	0.11439	#REF!	0.260115	0.108581
Gansu	2011	7.00787	3909.4	1.064	1.064	3674.25	69.7	84.99	237.66	1791.24	31300.7	1451.4	32752.1	1	121.82	102.91		7.25578	8.2091	4.2442	0.132679	11.3438	0.00820883	0.825867
Gansu	2012	7.25954	4506.7	1.031	1.09698	4108.26	74.8	72	302.373	2059.56	38340.4	3105.7	41446.1	3	115.09	117.09		7.25578	8.32076	4.31482	0.146814	11.3908	0.0260666	0.614912
Gansu	2013	7.13525	5107.8	1.037	1.13757	4490.09	75.8	69.82	346.58	2309.62	33807.8	4303.1	38110.9	3	116.6	140.54		7.25578	8.40963	4.3281	0.150059	11.3498	0.025729	0.496798
Gansu	2014	7.08066	6276.6	1.026	1.16715	5377.72	72.3	73.21	366.171	2541.49	39473.1	6299.1	45772.2	6	116.2	144.21		7.25578	8.59002	4.28082	0.144077	11.1511	0.0516351	0.507662
Gansu	2015	6.94212	6936.2	1.022	1.19283	5814.93	66.5	95.35	497.052	2958.31	43198.4	7377.3	50575.7	6	115.09	145		7.25578	8.66818	4.1972	0.168019	11.278	0.0521331	0.657586
Gansu	2016	7.15319	7456.9	1.018	1.2143	6140.92	72.5	95.25	488.103	3150.03	34656.8	1970.1	36626.9	15	115.16	155.52		7.25578	8.72273	4.28359	0.154952	11.2779	0.130254	0.612461
Gansu	2017	7.06121	8076.1	1.011	1.22765	6578.48	63.7	102.198	520.792	3304.44	32298.5	2825.1	35123.6	12	114.79	162.38		7.25578	8.79156	4.15418	0.157604	11.4895	0.104539	0.629373
Gansu	2018	7.12942	8804.1	1.025	1.25835	6996.56	54.4	127.822	678.352	3772.23	30295.1	4330	34625.1	11	110.14	169.24		7.25578	8.85317	3.99636	0.179828	11.46	0.0998729	0.755271
Gansu	2019	7.2447	9628.9	1.025	1.2898	7465.39	73.5	106.516	716.758	3951.6	30566.3	7330.8	37897.1	21	105.4	181.25		7.25578	8.91803	4.29729	0.181384	11.587	0.199241	0.587674
Gansu	2020	6.85549	10344.3	1.025	1.32205	7824.44	45.1	114.03	775.835	4163.4	28537.4	11273.1	39810.5	22	71	188.6		7.25578	8.96501	3.80888	0.186346	11.6964	0.309859	0.604613
Gansu	2021	6.87512	11432.8	1.015	1.34188	8519.98	37.3	82.099	737.042	4032.56	29383.8	23663.5	53047.3	22.7333	69	204.73		7.25578	9.05017	3.61899	0.182773	11.8582	0.329469	0.401011
Qinghai	2011	6.13233	4608.5	1.075	1	4608.5	55.6	41.76	104.74	967.47	3457.7	78.3	3536	9	163.8	219.2		7.25578	8.43566	4.01818	0.108262	10.3967	0.0549451	0.190511
Qinghai	2012	6.00395	5364.4	1.017	1.017	5274.73	63.8	43.99	134.306	1159.05	2942.9	63	3005.9	6	155.5	234.79		7.25578	8.57068	4.15575	0.115876	10.6321	0.0385852	0.187359
Qinghai	2013	6.23458	6196.4	1.038	1.05565	5869.77	73.4	66.78	159.691	1228.05	3046.3	161.1	3207.4	7	147.3	261.83		7.25578	8.67757	4.29592	0.130036	10.5483	0.0475221	0.255051
Qinghai	2014	6.23868	7282.7	1.016	1.07254	6790.17	79.9	56.73	190.041	1347.43	2199.7	746.4	2946.1	4	134.5	265.37		7.25578	8.82323	4.38078	0.141039	10.7314	0.0297398	0.213777
Qinghai	2015	5.84764	7933.4	1.01	1.08326	7323.62	79	87.36	204.414	1515.16	2225.7	1201.2	3426.9	8	125.5	300.04		7.25578	8.89886	4.36945	0.134913	10.8312	0.063745	0.291161
Qinghai	2016	6.35718	8664.4	1.012	1.09626	7903.59	85.2	73.41	232.349	1524.8	1729.2	278.3	2007.5	22	117.6	299.71		7.25578	8.97507	4.445	0.15238	10.5085	0.187075	0.244937
Qinghai	2017	6.687	9462.3	1.013	1.11051	8520.66	88.3	60.9256	233.12	1530.44	3463.6	1319.9	4783.5	23	106.3	308.96		7.25578	9.05025	4.48074	0.152322	10.4666	0.216369	0.197196
Qinghai	2018	6.66699	10393.3	1.027	1.1405	9112.96	89.6	63.5099	267.854	1647.43	1938.1	553.8	2491.9	33	98.3	344.63		7.25578	9.11745	4.49536	0.162589	10.4523	0.335707	0.184284
Qinghai	2019	6.50337	11499.4	1.021	1.16445	9875.42	65.3	69.3826	324.094	1863.67	2052.4	529.4	2581.8	28	90.6	330.78		7.25578	9.1978	4.17899	0.173901	10.5426	0.309051	0.209755
Qinghai	2020	6.24885	12342.5	1.01	1.17609	10494.5	81.6	73.51	279.805	1932.84	2235.4	799.9	3035.3	38	83	397.91		7.25578	9.25861	4.40183	0.144763	10.5919	0.457831	0.18474
Qinghai	2021	6.26157	13604.2	1.012	1.1902	11430.1	92.8	72.1726	251.051	1854.52	3701	946.9	4647.9	38.3333	81	412.7		7.25578	9.34401	4.53045	0.135372	10.8789	0.473251	0.174879
Ningxia	2011	7.28743	5410	1.068	1	5410	187.2	35.23	112.19	705.91	7814.1	9.5	7823.6	26	600.97	1450.67		7.25578	8.596	5.23218	0.15893	8.17075	0.0432634	0.0242853
Ningxia	2012	7.18519	6180.3	1.047	1.047	5902.87	300.8	35.37	139.798	864.362	8033.9	97.5	8131.4	37	607.14	1692.89		7.25578	8.68319	5.70645	0.161736	8.00833	0.0609415	0.0208933
Ningxia	2013	7.20177	6931	1.041	1.08993	6359.14	361.1	32.93	149.384	922.482	10757.8	483.3	11241.1	40	581.8	1828.63		7.25578	8.75765	5.88915	0.161937	8.07322	0.0687521	0.018008
Ningxia	2014	7.19614	8410	1.017	1.10846	7587.13	380	34.6	157.05	1000.45	19155.7	1663.8	20819.5	39	574.1	1982.99		7.25578	8.93421	5.94017	0.156979	7.98824	0.0679324	0.0174484
Ningxia	2015	7.12607	9118.7	1.006	1.11511	8177.43	287.6	45.49	174.518	1138.49	11399.6	1484.2	12883.8	41	569.55	2037.59		7.25578	9.00913	5.66157	0.153289	8.13941	0.0719867	0.0223254
Ningxia	2016	7.37128	9851.6	1.013	1.1296	8721.3	303.7	36.69	201.656	1254.54	12594.6	2902.1	15496.7	60	573.87	2201.74		7.25578	9.07352	5.71604	0.160741	7.60465	0.104553	0.0166641
Ningxia	2017	7.21662	10737.9	1.018	1.14994	9337.83	293.5	57.6074	222.388	1372.78	13941.6	3566.6	17508.2	67	546.2	2313.24		7.25578	9.14183	5.68188	0.161998	8.47293	0.122666	0.0249033
Ningxia	2018	7.11644	11707.6	1.024	1.17753	9942.47	288.2	72.3808	219.061	1419.06	13085.4	5254.4	18339.8	60	539.62	2541.16		7.25578	9.20457	5.66365	0.154371	7.8208	0.111189	0.0284834
Ningxia	2019	7.31982	12858.4	1.021	1.20226	10695.2	288	54.0388	218.157	1438.29	11617	3315.9	14932.9	78	489.16	2616.3		7.25578	9.27755	5.66296	0.151678	7.85624	0.159457	0.0206547
Ningxia	2020	7.18539	13889.4	1.02	1.22631	11326.2	197.9	49.48	253.451	1480.36	15748.7	1709.5	17458.2	88	460	2936.33		7.25578	9.33487	5.28776	0.171209	8.01807	0.191304	0.016851
Ningxia	2021	7.28053	15336.6	1.012	1.24102	12358	184.8	47.7084	242.374	1427.89	22404.3	4027.6	26431.9	88.5333	455	3488.99		7.25578	9.42206	5.21927	0.169742	8.44417	0.194579	0.013674
Xinjiang	2011	7.57306	5442.2	1.068	1	5442.2	187.2	53.67	297.59	2284.49	93475.2	50881	144356	26	600.97	1450.67		7.25578	8.60194	5.23218	0.130265	8.9649	0.0432634	0.0369967
Xinjiang	2012	7.632	6393.7	1.047	1.047	6106.69	300.8	64.12	365.394	2720.07	84263.3	60211.6	144475	37	607.14	1692.89		7.25578	8.71714	5.70645	0.134333	9.00349	0.0609415	0.0378761
Xinjiang	2013	7.87871	7296.5	1.041	1.08993	6694.49	361.1	68.99	387.42	3067.12	84529.3	59146.4	143676	40	581.8	1828.63		7.25578	8.80904	5.88915	0.126314	9.32733	0.0687521	0.0377277
Xinjiang	2014	7.96905	8723.8	1.017	1.10846	7870.23	380	70.86	477.27	3317.79	90238.4	45920	136158	39	574.1	1982.99		7.25578	8.97084	5.94017	0.143852	9.94365	0.0679324	0.0357339
Xinjiang	2015	7.86552	9425.1	1.006	1.11511	8452.2	287.6	71.51	605.34	3804.87	86681.2	38569.5	125251	41	569.55	2037.59		7.25578	9.04218	5.66157	0.159096	9.46373	0.0719867	0.0350954
Xinjiang	2016	7.75491	10183.2	1.013	1.1296	9014.85	303.7	65.07	717.02	4138.25	75964.3	37276.2	113240	60	573.87	2201.74		7.25578	9.10663	5.71604	0.173267	9.64838	0.104553	0.0295539
Xinjiang	2017	7.88863	11045.3	1.018	1.14994	9605.15	293.5	54.6583	612.489	4637.24	87106.8	48043.7	135150	67	546.2	2313.24		7.25578	9.17005	5.68188	0.13208	9.77042	0.122666	0.0236285
Xinjiang	2018	7.91741	11974.5	1.024	1.17753	10169.1	288.2	94.3276	753.246	5012.45	91866.4	57690.3	149557	60	539.62	2541.16		7.25578	9.22711	5.66365	0.150275	9.81683	0.111189	0.0371199
Xinjiang	2019	8.05932	13121.7	1.021	1.20226	10914.2	288	87.8639	977.413	5315.49	110463	73261.2	183725	78	489.16	2616.3		7.25578	9.29782	5.66296	0.18388	9.61132	0.159457	0.0335833
Xinjiang	2020	7.58768	14056.1	1.02	1.22631	11462.1	197.9	82.59	1127.88	5533.16	86731.5	69960.8	156692	88	460	2936.33		7.25578	9.3468	5.28776	0.20384	9.76756	0.191304	0.0281269
Xinjiang	2021	7.76724	15575.3	1.012	1.24102	12550.4	184.8	93.4783	849.554	5376.91	4027.6	50021.6	54049.2	88.5333	455	3488.99		7.25578	9.43751	5.21927	0.158001	10.1823	0.194579	0.0267924

## Sheet: Original agd data 
area	year	Arable land area(thousand hectares)	Total sown area of crops (thousand hectares)	Grain sown area (thousand hectares)	Agricultural water-saving irrigation area(thousand hectares)	Agricultural irrigation area(thousand hectares)	agricultural water consumption(Billion cubic meters)	Value added of primary industry(100 million yuan)	Gross output value of agriculture, forestry, animal husbandry and fishery (100 million yuan)	Agricultural output value Agricultural output value (100 million yuan)	Total grain output (10,000 tons)	Employees in the primary industry (10,000 people)	Fertilizer application amount (ton)	Pesticide application amount (ton)	Agricultural film application amount (ton)	Agricultural diesel oil application amount(ton)	Number of valid green food products in three years	Number of valid green enterprises in three years	Soil erosion control area(thousand hectares)	Crop disaster area(thousand hectares)	Forest coverage rate	Provincial area(thousand hectares)	Rural population(ten thousand people)	Per capita disposable income of rural residents(RMB yuan)		Multi-cropping index of arable land (x1)	Water consumption per gross agricultural output value (x2)	Proportion of water-saving irrigation area (x3)	Agricultural diesel oil application intensity (x4)	Fertilizer application intensity (x5)	Pesticide application intensity (x6)	Agricultural film application intensity (x7)	Forest coverage rate (x8)	Proportion of soil erosion control area (x9)	Proportion of crop disaster area (x10)	Number of green food products per sown area (x11)	Number of green food enterprises per sown area (x12)	Total agricultural output value per sown area (x13)	Per capita gross output value of primary industry (x14)	Grain yield per unit area (x15)	Per capita disposable income of rural residents (x16)	Agricultural GDP per capita (x17)
Beijing	2011	231.7	302.6	209.4	285.81	331.48	10.2	134.5	363.1	163.4	121.8	59.1	13.8	3936	13268	4	144	35	579.8	18	31.72	1680	279.2	14735.7		1.306	0.0280914	0.862224	0.0132188	0.0456048	13.0073	43.8467	0.3172	0.345119	0.0594845	0.475876	0.115664	0.539987	6.14382	0.581662	14735.7	0.481734
Beijing	2012	231.7	282.7	193.9	285.79	232	9.31	148.4	395.7	166.3	113.8	57.3	13.7	3879	12549	3.9	233	43	504	47	31.72	1680	284.8	16475.7		1.22011	0.0235279	1.23185	0.0137955	0.0484613	13.7213	44.3898	0.3172	0.3	0.166254	0.824195	0.152105	0.588256	6.90576	0.5869	16475.7	0.521067
Beijing	2013	231.7	242.5	158.9	203.6	234.4	9.09	159.8	421.8	170.4	96.1	55.4	12.8	3864	12356	3.7	288	50	630.8	27	35.84	1680	289.3	18337.5		1.04661	0.0215505	0.868601	0.0152577	0.0527835	15.934	50.9526	0.3584	0.375476	0.11134	1.18763	0.206186	0.70268	7.61372	0.604783	18337.5	0.552368
Beijing	2014	221	196.1	120.2	193.9	237.04	8.18	159.2	420.1	155.1	63.9	52.41	11.6	3603	10903	3.4	288	67	670.8	53	35.84	1680	293.1	18867.3		0.88733	0.0194716	0.818005	0.0173381	0.0591535	18.3733	55.5992	0.3584	0.399286	0.27027	1.46864	0.341662	0.790923	8.01565	0.531614	18867.3	0.543159
Beijing	2015	219.3	173.7	104.5	197.2	237.56	6.4	140.4	368.2	154.5	31	50.3	10.5	3174	10402	2.8	291	66	710.8	6	35.84	1680	290.8	20568.7		0.792066	0.0173819	0.830106	0.0161197	0.0604491	18.2729	59.8849	0.3584	0.423095	0.0345423	1.6753	0.379965	0.889465	7.32008	0.296651	20568.7	0.482806
Beijing	2016	216.3	151.4	87.3	195	222.32	6	129.8	338.1	145.2	52.8	49.6	9.7	3031	9867	2.5	309	65	742.7	35	35.84	1680	290.6	22309.5		0.699954	0.0177462	0.877114	0.0165125	0.0640687	20.0198	65.1717	0.3584	0.442083	0.231176	2.04095	0.429326	0.959049	6.81653	0.604811	22309.5	0.446662
Beijing	2017	213.7	120.9	66.8	200.7	209.41	5.1	121.9	308.3	129.8	41.1	48.8	8.5	2726	8973	2.2	269	58	777.63	7	35.84	1680	286.7	24240.5		0.565746	0.0165423	0.958407	0.0181969	0.070306	22.5476	74.2184	0.3584	0.462875	0.0578991	2.22498	0.479735	1.07361	6.31762	0.615269	24240.5	0.425183
Beijing	2018		103.8	55.6	211.2	212.1	4.2	120.6	296.8	114.7	34.1	45.41	7.3	2574	8243	1.9	289	64	813.73	5	43.77	1680	282.9	26490.3		0.75667	0.0141509	0.995757	0.0183044	0.0703276	24.7977	79.4123	0.4377	0.484363	0.0481696	2.7842	0.61657	1.10501	6.53601	0.613309	26490.3	0.426299
Beijing	2019	93.5	88.6	46.5	212	211.98	3.7	114.4	281.7	102.3	28.8	42.39	6.2	2257	7699	1.8	291	61	901.57	0	43.77	1680	277	28928.4		0.947594	0.0131345	1.00009	0.020316	0.0699774	25.474	86.8962	0.4377	0.536649	0	3.28442	0.688488	1.15463	6.64544	0.619355	28928.4	0.412996
Beijing	2020	93.5	98.2	48.9	213.38	213.38	3.2	108.3	263.4	107.6	30.5	28	6.1	2149	7562	1.7	232	52	928.7	1	43.77	1680	272.6	30125.7		1.05027	0.0121488	1	0.0173116	0.0621181	21.8839	77.0061	0.4377	0.552798	0.0101833	2.36253	0.529532	1.09572	9.40714	0.623722	30125.7	0.397285
Beijing	2021	93.5	117.8	60.9	213.38	216	2.8	111.4	269.5	123	37.8	27	6.3	2334	7174	1.6	297	61	978	1	43.77	1680	273	33302.7		1.25989	0.0103896	0.98787	0.0135823	0.0534805	19.8132	60.8998	0.4377	0.582143	0.00848896	2.52122	0.517827	1.04414	9.98148	0.62069	33302.7	0.408059
Tianjin	2011	441.1	468	310.8	275.29	373.55	11.55	141.1	349.5	179.9	161.8	73.18	24.4	3796	12568	15.9	134	52	51.58	3	8.24	1130	264.225	12321.2		1.06098	0.0330472	0.736956	0.0339744	0.0521368	8.11111	26.8547	0.0824	0.045646	0.00641026	0.286325	0.111111	0.384402	4.7759	0.520592	12321.2	0.534015
Tianjin	2012	441.1	479	322.9	292.09	321.1	11.7	147.9	375.6	196	161.8	71.23	24.5	3808	12401	16	132	52	81.15	83	8.24	1130	260.73	14025.5		1.08592	0.0311502	0.909654	0.0334029	0.0511482	7.9499	25.8894	0.0824	0.0718142	0.173278	0.275574	0.108559	0.409186	5.27306	0.501084	14025.5	0.567253
Tianjin	2013	441.1	473.5	332.8	177.33	326.6	12.44	154.8	412.4	217.2	174.7	68.99	24.3	3639	12901	15.3	135	54	88.5	8	9.87	1130	264.851	15841		1.07345	0.0301649	0.542958	0.0323126	0.05132	7.68532	27.246	0.0987	0.0783186	0.0168955	0.285111	0.114044	0.458712	5.97768	0.52494	15841	0.584481
Tianjin	2014	438	479	345.8	191.7	326.62	11.66	158.8	441.7	230.7	176	67.98	23.3	3642	12274	15.3	176	64	94.9	10	9.87	1130	268.77	17014.2		1.09361	0.026398	0.586921	0.0319415	0.048643	7.60334	25.6242	0.0987	0.0839823	0.0208768	0.367432	0.133612	0.481628	6.4975	0.508965	17014.2	0.59084
Tianjin	2015	436.9	469	350	207.6	326.62	12.5	162.3	467.4	238	181.7	66.17	21.8	3528	10552	15.5	188	69	97.3	0	9.87	1130	268.551	18481.6		1.07347	0.0267437	0.635601	0.033049	0.0464819	7.52239	22.4989	0.0987	0.0861062	0	0.400853	0.147122	0.507463	7.06362	0.519143	18481.6	0.604356
Tianjin	2016	436.9	479.2	357.3	227.5	324.39	12	168.5	494.4	244.3	200.4	65.1	21.4	3307	11644	14.9	156	59	98.84	24	9.87	1130	266.633	20075.6		1.09682	0.0242718	0.701316	0.0310935	0.0446578	6.90109	24.2988	0.0987	0.087469	0.0500835	0.325543	0.123122	0.509808	7.59447	0.560873	20075.6	0.631954
Tianjin	2017	436.8	439.5	351.4	235.4	327.19	10.7	169	382.1	183.2	212.3	62.71	18	2353	10906	14	156	57	99.25	0	9.87	1130	265.76	21753.7		1.00618	0.0280031	0.71946	0.0318544	0.0409556	5.35381	24.8146	0.0987	0.0878319	0	0.354949	0.129693	0.416837	6.09313	0.604155	21753.7	0.635912
Tianjin	2018		429.3	350.2	245.7	329.7	10	175.3	390.5	197.2	209.7	60.07	16.9	2190	9070	2.2	172	58	100.01	14	12.07	1130	262.79	23065.2		1.12551	0.0256082	0.745223	0.00512462	0.0393664	5.10133	21.1274	0.1207	0.0885044	0.0326112	0.400652	0.135104	0.459352	6.50075	0.598801	23065.2	0.667073
Tianjin	2019	329.6	410.3	339.3	245	332.62	9.2	185.4	414.4	202.9	223.3	58.28	16.2	2171	8096	2.1	144	52	100.62	0	12.07	1130	258.01	24808.1		1.24484	0.0222008	0.736576	0.00511821	0.0394833	5.29125	19.7319	0.1207	0.0890442	0	0.350963	0.126737	0.494516	7.1105	0.65812	24808.1	0.718577
Tianjin	2020	329.6	419.2	350.2	257.95	331.95	10.3	210.3	476.4	228.8	228.2	36	15.3	1997	7521	2	159	53	101.8	11	12.07	1130	212.187	25690.6		1.27184	0.0216205	0.777075	0.00477099	0.0364981	4.76384	17.9413	0.1207	0.0900885	0.0262405	0.379294	0.126431	0.545802	13.2333	0.651628	25690.6	0.991108
Tianjin	2021	329.6	437	373.5	258.61	324	9.3	265.9	509.3	258.4	249.9	34	15.7	1742	7139	2	163	59	104	11	12.07	1130	208	27954.5		1.32585	0.0182604	0.798179	0.00457666	0.0359268	3.98627	16.3364	0.1207	0.0920354	0.0251716	0.372998	0.135011	0.591304	14.9794	0.669076	27954.5	1.27837
Hebei	2011	6317.3	8773.7	6286.1	2829.8	5011.03	140.49	2702.8	4895.9	2775.3	3172.6	1485	326.3	83006	123785	279.2	1062	339	6351.47	528	22.29	18770	3938.84	7119.7		1.38884	0.0286954	0.564714	0.0318224	0.0371907	9.46077	14.1086	0.2229	0.338384	0.0601799	0.121044	0.0386382	0.31632	3.2969	0.504701	7119.7	0.686192
Hebei	2012	6317.3	8781.8	6302.4	2971.81	4497.3	142.94	2914	5340.1	3095.3	3246.6	1418	329.3	84831	126941	290.9	1435	438	4593.95	753	22.29	18770	3876.96	8081.4		1.39012	0.0267673	0.660799	0.0331253	0.037498	9.65986	14.455	0.2229	0.24475	0.0857455	0.163406	0.0498759	0.352468	3.76594	0.515137	8081.4	0.75162
Hebei	2013	6317.3	8749.2	6315.9	2901.94	4685.5	137.64	3141.9	5832.9	3473.3	3365	1375	331	86720	136005	294.1	1348	415	4679.05	1107	23.41	18770	3804.16	9101.9		1.38496	0.0235972	0.619345	0.0336145	0.037832	9.91176	15.5448	0.2341	0.249283	0.126526	0.154071	0.0474329	0.396985	4.24211	0.532782	9101.9	0.825912
Hebei	2014	6551	8713.1	6332	3023.9	4741.83	139.17	3164.7	5994.8	3453.4	3360.2	1338	335.6	86329	137918	291	930	308	4826.45	1436	23.41	18770	3741.35	10186.1		1.33004	0.0232151	0.637707	0.033398	0.0385167	9.90795	15.8288	0.2341	0.257136	0.164809	0.106736	0.0353491	0.396346	4.48042	0.53067	10186.1	0.845872
Hebei	2015	6525.5	8739.8	6392.5	3140	4790.29	135.3	3100.5	5978.9	3441.4	3363.8	1292	335.5	83328	137983	293.2	1084	348	5061.55	1799	23.41	18770	3613.71	11050.5		1.33933	0.0226296	0.655493	0.0335477	0.0383876	9.53431	15.7879	0.2341	0.269662	0.20584	0.12403	0.0398178	0.393762	4.62763	0.52621	11050.5	0.857983
Hebei	2016	6520.5	8716.6	6327.4	3314.2	4804.66	128	3082.5	6083.9	3459.4	3783	1186	331.8	81691	138434	218.7	783	275	5187.9	1447	23.41	18770	3487	11919.4		1.3368	0.0210391	0.689789	0.0250901	0.0380653	9.37189	15.8817	0.2341	0.276393	0.166005	0.0898286	0.031549	0.396875	5.12976	0.597876	11919.4	0.883999
Hebei	2017	6518.9	8381.6	6658.5	3415.7	4831.05	126.1	3130	5373.4	2890.6	3829.2	1086	322	77623	128100	224.6	823	276	5379.15	718	23.41	18770	3383.03	12880.9		1.28574	0.0234675	0.707031	0.0267968	0.0384175	9.26112	15.2835	0.2341	0.286582	0.0856638	0.0981913	0.0329293	0.344874	4.94788	0.575084	12880.9	0.925206
Hebei	2018		8197.1	6538.7	3591.4	4835.6	121.1	3338.6	5707	3085.9	3700.9	982	312.4	61450	109833	217.6	986	323	5532.54	557	26.78	18770	3292.28	14030.9		1.31675	0.0212196	0.7427	0.026546	0.038111	7.49655	13.399	0.2678	0.294754	0.0679509	0.120286	0.0394042	0.376462	5.81161	0.565999	14030.9	1.01407
Hebei	2019	6034.2	8132.7	6469.2	3623.9	4847.47	114.3	3518.4	6061.5	3114.9	3739.2	938	297.3	57344	103211	200.1	1015	353	5722.22	145	26.78	18770	3218	15373.1		1.34777	0.0188567	0.747586	0.0246044	0.0365561	7.05104	12.6909	0.2678	0.30486	0.0178293	0.124805	0.043405	0.383009	6.46215	0.578	15373.1	1.09335
Hebei	2020	6034.2	8089.4	6388.8	3648.92	4857.7	107.7	3880.4	6742.5	3413.3	3795.9	815	285.7	54289	103742	140.5	1045	373	5934.4	95	26.78	18770	2979.37	16467		1.34059	0.0159733	0.751162	0.0173684	0.0353178	6.71113	12.8244	0.2678	0.316164	0.0117438	0.129181	0.0461097	0.421947	8.27301	0.594149	16467	1.30242
Hebei	2021	6034.2	8097.2	6428.6	3656.63	4404	97.1	4030.4	7018.7	3645	3825.1	777	276.9	52691	102039	134.5	1179	496	6147	95	26.78	18770	2894	18178.9		1.34188	0.0138345	0.830297	0.0166107	0.034197	6.50731	12.6018	0.2678	0.327491	0.0117325	0.145606	0.0612557	0.450156	9.03308	0.595013	18178.9	1.39267
Shanxi	2011	4055.8	3797.4	3287.9	860.2	1351.54	43.4	586.6	1207.6	767.1	1193	650.29	114.6	28382	41531	30.7	52	27	5560.62	545	14.12	15630	1788.49	5601.4		0.936289	0.0359391	0.636459	0.00808448	0.0301785	7.47406	10.9367	0.1412	0.355766	0.143519	0.0136936	0.00711013	0.202007	1.85702	0.362846	5601.4	0.327986
Shanxi	2012	4055.8	3808.1	3291.5	774.64	1357.9	42.74	642	1304.3	847.4	1274.1	608.79	118.3	29810	45864	30.8	75	33	5274.7	475	14.12	15630	1727.1	6356.6		0.938927	0.0327685	0.570469	0.00808802	0.0310654	7.82805	12.0438	0.1412	0.337473	0.124734	0.0196949	0.00866574	0.222526	2.14245	0.387088	6356.6	0.371721
Shanxi	2013	4055.8	3782.4	3274.3	818.36	1419.8	43.11	697.6	1447	932.1	1312.8	591.65	121	30534	46399	30.8	96	38	5475.69	1592	18.03	15630	1665.51	7153.5		0.93259	0.0297927	0.576391	0.00814298	0.0319903	8.07265	12.2671	0.1803	0.350332	0.420897	0.0253807	0.0100465	0.246431	2.4457	0.400941	7153.5	0.418851
Shanxi	2014	4062	3783.4	3286.4	857.5	1444.04	41.54	736.6	1530.5	984	1330.8	594.71	119.6	31029	48381	30.6	147	63	5667.97	1174	18.03	15630	1612.35	8809.4		0.931413	0.0271415	0.59382	0.00808796	0.0316118	8.20135	12.7877	0.1803	0.362634	0.310303	0.0388539	0.0166517	0.260084	2.57352	0.404942	8809.4	0.456849
Shanxi	2015	4058.8	3767.7	3287.2	895.4	1560.32	45.1	726.2	1522.6	969.5	1259.6	549.93	118.5	31035	47864	29.8	158	76	5846.39	1143	18.03	15630	1552.59	9453.9		0.928279	0.0296204	0.573857	0.00790933	0.0314515	8.23712	12.7038	0.1803	0.374049	0.303368	0.0419354	0.0201715	0.257319	2.76872	0.383183	9453.9	0.467735
Shanxi	2016	4056.8	3720.8	3241.4	909.1	1593.89	46.7	724.3	1534	958.1	1380.3	522.26	117.1	30550	48922	29.2	154	77	6171.76	504	18.03	15630	1501.57	10082.5		0.917176	0.0304433	0.570366	0.00784777	0.0314717	8.2106	13.1482	0.1803	0.394866	0.135455	0.0413889	0.0206945	0.257498	2.93723	0.425835	10082.5	0.482362
Shanxi	2017	4056.3	3577.6	3180.9	811	1620.29	45.5	719.2	1418.7	861.9	1355.1	500.39	112	28831	49998	28.5	171	79	6484.79	821	18.03	15630	1453.51	10787.5		0.881986	0.0320716	0.500528	0.00796623	0.0313059	8.05875	13.9753	0.1803	0.414894	0.229483	0.0477974	0.0220818	0.240916	2.83519	0.426012	10787.5	0.494802
Shanxi	2018		3555.2	3137.1	985.2	1625.2	43.3	740.8	1460.6	894.9	1380.4	477.79	109.6	26543	49067	27.6	269	135	6798.51	831	20.5	15630	1406.07	11750		0.896401	0.0296454	0.606202	0.00776328	0.0308281	7.46597	13.8015	0.205	0.434965	0.233742	0.0756638	0.0379725	0.251716	3.05699	0.440024	11750	0.526859
Shanxi	2019	3869.5	3524.4	3126.2	995.5	1625.94	43.8	825.3	1626.5	936.8	1361.8	461.64	108.4	25319	48555	26.4	490	290	7086.53	587	20.5	15630	1353.47	12902.4		0.910815	0.026929	0.612261	0.00749064	0.030757	7.18392	13.7768	0.205	0.453393	0.166553	0.139031	0.0822835	0.265804	3.52331	0.435609	12902.4	0.609766
Shanxi	2020	3869.5	3541.5	3130	1013.38	1626.79	41	1166.6	1935.8	1075.9	1424.3	424	107.4	24866	48592	26	896	527	7395.7	285	20.5	15630	1307.72	13878		0.915235	0.0211799	0.622932	0.00734152	0.0303261	7.02132	13.7207	0.205	0.473173	0.0804744	0.253	0.148807	0.303798	4.56557	0.455048	13878	0.892087
Shanxi	2021	3869.5	3588	3138.1	1026.08	1610	40.8	1286.9	2134	1223.1	1421.2	401	105.6	23594	47890	25.8	1486	830	7731.9	285	20.5	15630	1273	45308.3		0.927252	0.019119	0.637317	0.00719064	0.0294314	6.57581	13.3473	0.205	0.494683	0.0794314	0.414158	0.231327	0.340886	5.3217	0.452886	45308.3	1.01092
Inner Mongolia	2011	7147.2	7109.9	5561.5	2513.5	3843.68	135.94	1309.7	2204.5	1057.8	2387.5	678.2	176.9	24474	60660	60.5	328	122	11219.3	909	20	118300	1061.2	6641.6		0.994781	0.0616648	0.653931	0.00850926	0.0248808	3.44224	8.53177	0.2	0.0948375	0.12785	0.0461329	0.0171592	0.148778	3.25052	0.429291	6641.6	1.23417
Inner Mongolia	2012	7147.2	7154	5589.4	2690	3457.7	135.36	1453.2	2449.3	1172	2528.5	655.8	189	29924	69234	65	285	122	11500.5	1362	20	118300	1024.5	7611.3		1.00095	0.0552648	0.777974	0.00908583	0.0264188	4.18283	9.67766	0.2	0.0972146	0.190383	0.0398379	0.0170534	0.163824	3.73483	0.452374	7611.3	1.41845
Inner Mongolia	2013	7147.2	7211.2	5617.3	2073.58	3527.1	132.46	1582.9	2699.5	1328.1	2773	632.6	202.4	31332	80822	66.8	378	141	11876.3	1733	21.03	118300	986.5	8595.7		1.00895	0.0490683	0.587899	0.00926337	0.0280675	4.34491	11.2078	0.2103	0.100391	0.240321	0.0524185	0.0195529	0.184172	4.26731	0.493654	8595.7	1.60456
Inner Mongolia	2014	9199	7356	5651	2279.4	3596.94	137.54	1638	2779.8	1408.4	2753	609.4	222.7	30875	89409	74.4	394	148	12210.8	1878	21.03	118300	955.9	9976.3		0.799652	0.0494784	0.633705	0.0101142	0.0302746	4.19725	12.1546	0.2103	0.103219	0.255302	0.0535617	0.0201196	0.191463	4.56154	0.48717	9976.3	1.71357
Inner Mongolia	2015	9238	7567.9	5726.7	2474.8	3684.83	140.1	1630.2	2751.6	1418.3	2827	584.3	229.4	32961	95021	80.4	443	156	12597.2	2701	21.03	118300	925.2	10775.9		0.819214	0.0509158	0.671619	0.0106238	0.0303122	4.35537	12.5558	0.2103	0.106486	0.356902	0.0585367	0.0206134	0.18741	4.70922	0.493653	10775.9	1.762
Inner Mongolia	2016	9258	7921.9	5784.8	2638.7	3738.11	139.2	1650.6	2794.2	1415.1	3263.3	555.9	234.6	32339	95631	81	494	173	13083.3	3630	21.03	118300	891.7	11609		0.855682	0.0498175	0.705891	0.0102248	0.0296141	4.08223	12.0717	0.2103	0.110594	0.458223	0.0623588	0.0218382	0.178631	5.02644	0.564116	11609	1.85107
Inner Mongolia	2017	9270.8	9014.2	6780.9	2800.4	3792.5	138.1	1649.8	2813.5	1434.7	3254.5	533.5	235	35618	94306	73.6	630	202	13551	3917	21.03	118300	861.5	12584.3		0.972322	0.0490848	0.738405	0.0081649	0.02607	3.95132	10.4619	0.2103	0.114548	0.434537	0.0698897	0.0224091	0.15916	5.27366	0.479951	12584.3	1.91503
Inner Mongolia	2018		8824.1	6789.9	2926	3816.3	140.3	1750.7	2985.3	1512.5	3553.3	507.3	222.7	29585	93969	79.2	947	313	14088.6	2630	22.1	118300	835.4	13802.6		0.872583	0.046997	0.766711	0.00897542	0.0252377	3.35275	10.6491	0.221	0.119092	0.298047	0.10732	0.035471	0.171406	5.88468	0.523321	13802.6	2.09564
Inner Mongolia	2019	11496.5	8885	6827.5	2931.9	3819.51	139.6	1863.3	3176.3	1606.3	3652.5	475.2	218.4	27278	94194	77.4	1170	397	14625	622	22.1	118300	810.1	15282.8		0.772844	0.0439505	0.767612	0.00871131	0.0245808	3.07012	10.6015	0.221	0.123627	0.0700056	0.131683	0.044682	0.180788	6.68413	0.534969	15282.8	2.30009
Inner Mongolia	2020	11496.5	8882.8	6833.2	2931.61	3820.17	140	2028.8	3472.4	1699	3664.1	443	207.7	23426	95297	78.1	1447	529	15221.5	1259	22.1	118300	781.3	16566.9		0.772653	0.0403179	0.767403	0.00879227	0.0233823	2.63723	10.7283	0.221	0.128669	0.141735	0.162899	0.0595533	0.191269	7.83837	0.53622	16566.9	2.5967
Inner Mongolia	2021	11496.5	8743.3	6884.3	2934.12	4816	137.5	2353.9	3815.1	1879.6	3840.3	422	241.9	26692	100260	80.7	1701	639	15959.2	1259	22.1	118300	763	18336.8		0.760518	0.036041	0.609244	0.00922992	0.0276669	3.05285	11.4671	0.221	0.134904	0.143996	0.194549	0.0730845	0.214976	9.04052	0.557834	18336.8	3.08506
Liaoning	2011	4085.3	4145.7	3169.8	588.1	1758.02	89.74	1693.4	3633.6	1307.2	2035.5	699.87	144.6	56565	143348	70.4	771	328	6486.51	173	35.13	14590	1575.69	8296.5		1.01478	0.0246973	0.334524	0.0169815	0.0348795	13.6443	34.5775	0.3513	0.444586	0.04173	0.185976	0.0791181	0.315315	5.19182	0.642154	8296.5	1.0747
Liaoning	2012	4085.3	4210.6	3217.3	740.16	1407	91.49	1869.3	4062.4	1539.6	2070.5	694.66	146.9	59053	145054	71.9	648	283	4337	283	35.13	14590	1507.62	9383.7		1.03067	0.0225212	0.526055	0.017076	0.0348881	14.0248	34.4497	0.3513	0.297258	0.0672113	0.153897	0.0672113	0.365649	5.84804	0.643552	9383.7	1.2399
Liaoning	2013	4085.3	4208.8	3226.4	602.12	1531.7	90.81	1973.4	4349.7	1673.9	2195.6	683.8	151.8	60035	146068	73.5	661	293	4520.39	451	38.24	14590	1472.85	10522.7		1.03023	0.0208773	0.393106	0.0174634	0.0360673	14.2642	34.7054	0.3824	0.309828	0.107156	0.157052	0.069616	0.397714	6.36107	0.680511	10522.7	1.33986
Liaoning	2014	4990	4164.1	3235.1	728.3	1612.49	89.65	2002	4498.4	1734.1	1753.9	687.86	151.6	60294	146207	74.5	740	335	4733.48	1931	38.24	14590	1446.83	11191.5		0.834489	0.0199293	0.451662	0.017891	0.0364064	14.4795	35.1113	0.3824	0.324433	0.463726	0.177709	0.0804496	0.416441	6.5397	0.542147	11191.5	1.38371
Liaoning	2015	4977.4	4219.9	3297.4	806.5	1662.96	88.8	2053.7	4686.7	2068.6	2002.5	689.42	152.1	59875	141942	72.5	843	400	4857.83	1483	38.24	14590	1430.85	12056.9		0.847812	0.0189472	0.484979	0.0171805	0.0360435	14.1887	33.6363	0.3824	0.332956	0.35143	0.199768	0.094789	0.490201	6.79803	0.607297	12056.9	1.4353
Liaoning	2016	4974.5	4064.1	3231.4	884.1	1712.07	84.9	1841.2	4421.8	1859.5	2315.6	705.41	148.1	56264	137273	70.7	968	450	5024.22	582	38.24	14590	1429	12880.7		0.816987	0.0192003	0.516392	0.0173962	0.036441	13.8441	33.777	0.3824	0.344361	0.143205	0.238183	0.110726	0.457543	6.26841	0.716593	12880.7	1.28845
Liaoning	2017	4971.6	4172.3	3467.5	929.6	1751.29	81.6	1902.3	3851.6	1620.5	2330.7	714.75	145.5	57474	124791	69.3	992	477	5217.84	950	38.24	14590	1420.3	13746.8		0.839227	0.021186	0.530809	0.0166095	0.0348729	13.7751	29.9094	0.3824	0.357631	0.227692	0.237759	0.114325	0.388395	5.38874	0.672156	13746.8	1.33936
Liaoning	2018		4207.1	3484	968	1762	80.5	2020.6	4061.9	1749.4	2192.4	711.8	145	55070	117976	62.4	1040	480	5394.54	1467	39.24	14590	1390.6	14656.3		0.804238	0.0198183	0.549376	0.0148321	0.0344655	13.0898	28.0421	0.3924	0.369742	0.348696	0.247201	0.114093	0.415821	5.70652	0.629277	14656.3	1.45304
Liaoning	2019	5482.1	4217.1	3488.7	967.8	1772.87	80.7	2178	4368.2	1912	2430	671.4	139.9	51074	113505	59.9	927	470	5553.41	78	39.24	14590	1387.8	16108.3		0.769249	0.0184744	0.545895	0.0142041	0.0331745	12.1112	26.9154	0.3924	0.380631	0.0184961	0.219819	0.111451	0.453392	6.50611	0.696535	16108.3	1.56939
Liaoning	2020	5482.1	4287.8	3527.2	973.78	1776.24	79.6	2284.8	4582.6	2056.8	2338.8	631	137.6	44722	114381	59.2	543	1015	5723.6	905	39.24	14590	1185.58	17450.3		0.782146	0.0173701	0.548225	0.0138066	0.032091	10.4301	26.6759	0.3924	0.392296	0.211064	0.126638	0.236718	0.479687	7.26244	0.663076	17450.3	1.92716
Liaoning	2021	5482.1	4328.9	3543.6	978.74	1810	77.2	2461.9	4927.7	2222.5	2538.7	600	135	43386	114384	58.7	557	1047	5936.1	905	39.24	14590	1150	19216.6		0.789643	0.0156665	0.54074	0.01356	0.0311858	10.0224	26.4233	0.3924	0.406861	0.20906	0.12867	0.241863	0.51341	8.21283	0.716418	19216.6	2.14078
Jilin	2011	5534.6	5222.3	4545.1	330.73	1831.7	81.64	1105.9	2275.1	1020.4	3171	651.88	195.2	45595	57069	63.9	340	179	3639.15	222	38.93	18740	1269.99	7510		0.943573	0.0358841	0.180559	0.012236	0.0373782	8.73083	10.9279	0.3893	0.194192	0.04251	0.0651054	0.0342761	0.195393	3.49006	0.697674	7510	0.870794
Jilin	2012	5534.6	5315.1	4610.3	426.28	1499.3	84.74	1195.6	2502	1166.6	3343	628.98	206.7	51239	56700	66.8	583	165	1463.27	218	38.93	18740	1226.31	8598.2		0.96034	0.0338689	0.284319	0.012568	0.0388892	9.64027	10.6677	0.3893	0.0780827	0.0410152	0.109687	0.0310436	0.219488	3.97787	0.725116	8598.2	0.974957
Jilin	2013	5534.6	5413.1	4789.9	473.04	1557.4	88.77	1250.2	2670.6	1261.7	3551	607.09	216.8	51011	58485	68.7	329	180	1546.89	623	40.38	18740	1180.89	9621.2		0.978047	0.0332397	0.303737	0.0126914	0.040051	9.42362	10.8043	0.4038	0.0825448	0.115091	0.0607785	0.0332527	0.233083	4.39902	0.741352	9621.2	1.05869
Jilin	2014	7006	5615.3	5000.7	501.4	1674	89.76	1270.2	2763	1342.5	3532.8	586.53	226.7	59517	57858	65.3	355	182	1670.21	689	40.38	18740	1141.03	10780.1		0.801499	0.0324864	0.299522	0.0116289	0.0403718	10.5991	10.3036	0.4038	0.0891254	0.1227	0.0632201	0.0324114	0.239079	4.71076	0.706461	10780.1	1.1132
Jilin	2015	6999.2	5679.1	5078	668.8	1836.4	90.2	1270.6	2880.6	1400.4	3647	566.9	231.2	62285	59164	66.7	447	210	1793.5	846	40.38	18740	1106.67	11326.2		0.811393	0.0313129	0.364191	0.0117448	0.0407107	10.9674	10.4178	0.4038	0.0957044	0.148967	0.0787097	0.0369777	0.246588	5.08132	0.718196	11326.2	1.14813
Jilin	2016	6993.4	5676.3	5021.7	688.6	1861.67	91.1	1130.1	2724.9	1232	4150.7	546.24	233.6	58523	59565	67	545	216	1987.1	748	40.38	18740	1058.87	12122.9		0.811665	0.0334324	0.369883	0.0118035	0.0411536	10.3101	10.4936	0.4038	0.106035	0.131776	0.0960132	0.038053	0.217043	4.98847	0.826553	12122.9	1.06727
Jilin	2017	6986.7	6086.2	5544	758.8	1922.32	89.8	1095.4	2064.3	895.8	4154	526.54	231	56294	60752	67.6	791	270	2180.7	983	40.38	18740	1017.76	12950.4		0.871112	0.0435014	0.394731	0.0111071	0.0379547	9.24945	9.98193	0.4038	0.116366	0.161513	0.129966	0.0443627	0.147185	3.9205	0.749278	12950.4	1.07629
Jilin	2018		6080.9	5599.7	800.6	1922.2	84.4	1160.7	2184.3	993	3632.7	508.58	228.3	50991	56216	67.3	984	337	2385.81	1320	41.49	18740	972.62	13748.2		0.843444	0.0386394	0.416502	0.0110674	0.0375438	8.38544	9.24468	0.4149	0.127311	0.217073	0.161818	0.0554194	0.163298	4.2949	0.648731	13748.2	1.19337
Jilin	2019	7498.5	6117.1	5644.9	821.1	1938.22	81.5	1287.3	2442.7	1014.1	3877.9	489.61	227.1	48658	53130	65.7	1056	391	2594.45	197	41.49	18740	939.11	14936		0.815776	0.0333647	0.423636	0.0107404	0.0371254	7.95442	8.68549	0.4149	0.138444	0.0322048	0.172631	0.0639192	0.165781	4.98907	0.686974	14936	1.37077
Jilin	2020	7498.5	6151	5681.8	826.02	1934.11	83	1553	2976	1231.8	3803.2	472	225.3	46930	51364	65.8	1101	419	2801.6	591	41.49	18740	896.43	16067		0.820297	0.0278898	0.42708	0.0106974	0.0366282	7.62965	8.35051	0.4149	0.149498	0.0960819	0.178995	0.068119	0.20026	6.30508	0.669365	16067	1.73243
Jilin	2021	7498.5	6187.1	5721.3	833.54	1950	79.9	1553.8	2972.3	1302.9	4039.2	454	223	45139	47651	64.8	1176	438	3004.1	591	41.49	18740	870	17641.7		0.825112	0.0268815	0.427456	0.0104734	0.0360427	7.29566	7.70167	0.4149	0.160304	0.0955213	0.190073	0.0707925	0.210583	6.54692	0.705993	17641.7	1.78598
Heilongjiang	2011	11830.1	12222.9	11502.9	2977.09	4341.74	272.26	1695.5	3223.5	1801.8	5570.6	831.45	228.4	77958	75589	133.6	1097	407	4838.77	683	42.39	47300	1645.5	7590.7		1.0332	0.084461	0.685691	0.0109303	0.0186862	6.37803	6.18421	0.4239	0.1023	0.0558787	0.0897496	0.0332982	0.147412	3.87696	0.484278	7590.7	1.03039
Heilongjiang	2012	11830.1	12237	11519.5	3289.7	5086	294.9	2119.6	3952.3	2315.6	5761.5	794.04	240.3	80511	84590	139.2	1171	468	3442.75	829	42.39	47300	1605.8	8603.8		1.0344	0.0746148	0.646815	0.0113753	0.0196372	6.57931	6.91264	0.4239	0.0727854	0.0677454	0.0956934	0.0382447	0.189229	4.97746	0.500152	8603.8	1.31997
Heilongjiang	2013	11830.1	12200.8	11564.4	1472.89	5361	308.31	2539.6	4633.3	2856.3	6004.1	756.62	245	84016	85378	140.3	1301	537	3609.73	2734	43.16	47300	1538.3	9634.1		1.03134	0.0665422	0.274742	0.0114992	0.0200807	6.88611	6.99774	0.4316	0.0763156	0.224084	0.106632	0.0440135	0.234108	6.12368	0.519188	9634.1	1.65091
Heilongjiang	2014	15864	12225.9	11696.4	1436.1	5325.22	316.14	2691	4894.8	3015.6	6242.2	719.2	251.9	87381	84424	145	1459	597	3708.28	810	43.16	47300	1471.3	10453.2		0.770669	0.0645869	0.269679	0.0118601	0.0206038	7.1472	6.90534	0.4316	0.0783992	0.0662528	0.119337	0.0488308	0.246657	6.8059	0.533686	10453.2	1.82899
Heilongjiang	2015	15854.1	12294	11765.2	1696.9	5551.3	312.5	2712.2	5044.9	2911.9	6324	694.22	255.3	82949	83097	145	1738	685	3834.23	1175	43.16	47300	1395	11095.2		0.775446	0.0619437	0.305676	0.0117944	0.0207662	6.74711	6.75915	0.4316	0.0810619	0.0955751	0.14137	0.0557182	0.236855	7.267	0.537517	11095.2	1.94423
Heilongjiang	2016	15850	12426.5	11804.7	1975.4	5953.41	313.8	2751.2	5197.8	2873.9	7416.1	664.22	252.8	82474	82575	145.5	2072	779	4213.42	4224	43.16	47300	1347.5	11831.9		0.784006	0.0603717	0.33181	0.0117088	0.0203436	6.63695	6.64507	0.4316	0.0890786	0.339919	0.16674	0.0626886	0.231272	7.82542	0.628233	11831.9	2.04171
Heilongjiang	2017	15845.7	14767.6	14154.3	2086.6	6056.18	316.4	2965.3	5586.6	3471.3	7410.3	632.03	251.2	83218	79770	146.8	2495	928	4477.31	1551	43.16	47300	1295	12664.8		0.931963	0.0566355	0.344541	0.00994068	0.0170102	5.63517	5.40169	0.4316	0.0946577	0.105027	0.168951	0.0628403	0.235062	8.83914	0.523537	12664.8	2.28981
Heilongjiang	2018		14673.3	14214.5	2151	6146.9	304.8	3001.2	5624.3	3635	7506.8	606.17	245.6	74182	77431	147.4	2700	1025	4895.44	4155	43.78	47300	1215.7	13803.7		0.89546	0.0541934	0.349932	0.0100455	0.0167379	5.05558	5.277	0.4378	0.103498	0.283167	0.184008	0.0698548	0.247729	9.27842	0.528109	13803.7	2.4687
Heilongjiang	2019	17195.4	14770.1	14338.1	2200.4	6204.62	274.2	3183.2	5930	3774.5	7503	569.2	223.3	64267	71831	137.4	2748	1110	5334.08	1431	43.78	47300	1151.6	14982.1		0.858956	0.0462395	0.354639	0.00930258	0.0151184	4.35116	4.86327	0.4378	0.112771	0.0968849	0.186052	0.0751518	0.25555	10.4181	0.523291	14982.1	2.76415
Heilongjiang	2020	17195.4	14910.1	14438.4	2198.4	6199	278.4	3445.1	6438.1	4044.1	7540.8	538	224.2	60749	70501	138.5	3108	1172	5747.5	702	43.78	47300	1090.5	16168.4		0.867098	0.0432426	0.354638	0.00928901	0.0150368	4.07435	4.72841	0.4378	0.121512	0.0470822	0.208449	0.0786044	0.271232	11.9667	0.522274	16168.4	3.15919
Heilongjiang	2021	17195.4	15065	14551.3	2199.1	6248	289.2	3463.4	6460	4099.5	7867.7	516	239	57090	61009	140.3	3244	1211	6269.7	702	43.78	47300	1072	17889.3		0.876106	0.0447678	0.351969	0.00931298	0.0158646	3.78958	4.04972	0.4378	0.132552	0.0465981	0.215334	0.080385	0.272121	12.5194	0.540687	17889.3	3.23078
Shanghai	2011	244	400.6	186.3	148.96	317.76	16.47	126.4	314.6	165.1	122	37.28	12	6295	20489	13.6	140	101	0	9	9.41	630	251.178	16053.8		1.6418	0.0523522	0.468781	0.0339491	0.0299551	15.7139	51.1458	0.0941	0	0.0224663	0.349476	0.252122	0.412132	8.43884	0.654858	16053.8	0.503228
Shanghai	2012	244	387.9	187.6	149.4	317.1	17.45	129.3	321.7	171.5	122.4	45.7	11	5817	19300	12	161	109	0	8	9.41	630	254.706	17803.7		1.58975	0.0542431	0.471145	0.0309358	0.0283578	14.9961	49.7551	0.0941	0	0.0206239	0.415055	0.281	0.442124	7.03939	0.652452	17803.7	0.507644
Shanghai	2013	244	377.3	168.5	139.91	321.4	16.26	131.6	323.5	172.3	114.2	50.65	10.8	5019	19436	13	182	136	0	28	10.74	630	251.176	19595		1.54631	0.0502628	0.435314	0.0344553	0.0286244	13.3024	51.5134	0.1074	0	0.0742115	0.482375	0.360456	0.456666	6.38697	0.677745	19595	0.523936
Shanghai	2014	188	357	164.9	140	321.38	14.57	132	322.2	169.5	112.5	44.81	10.2	4666	19287	12.6	234	165	0	0	10.74	630	252.271	21191.6		1.89894	0.0452204	0.435621	0.0352941	0.0285714	13.07	54.0252	0.1074	0	0	0.655462	0.462185	0.47479	7.19036	0.682232	21191.6	0.523247
Shanghai	2015	189.8	340.2	161.9	143.3	302	14.3	125.5	302.6	162	112.1	46.01	9.9	4415	18030	13.4	252	177	0	12	10.74	630	299.493	23205.2		1.79241	0.0472571	0.474503	0.0393886	0.0291005	12.9777	52.9982	0.1074	0	0.0352734	0.740741	0.520282	0.47619	6.57683	0.692403	23205.2	0.419041
Shanghai	2016	190.8	294.7	140.1	145.1	255.15	14.5	114.3	285.1	148.5	111.8	45.45	9.2	3913	17062	13.7	285	193	0	3	10.74	630	292.82	25520.4		1.54455	0.0508593	0.568685	0.046488	0.0312182	13.2779	57.8962	0.1074	0	0.0101798	0.967085	0.654903	0.503902	6.27283	0.798001	25520.4	0.390342
Shanghai	2017	191.6	284.9	133.1	146.1	207.19	16.7	110.8	292.6	146.4	99.8	42.44	8.9	3523	15664	14.5	271	189	0	0	10.74	630	297.455	27825		1.48695	0.0570745	0.70515	0.0508951	0.031239	12.3657	54.9807	0.1074	0	0	0.951211	0.663391	0.513865	6.89444	0.749812	27825	0.372494
Shanghai	2018		282.3	129.9	146.8	207.2	16.5	104.8	289.6	150.1	103.7	40.83	8.4	3177	14781	13.1	534	350	0	7	14.04	630	288.43	30374.7		1.55027	0.0569751	0.708494	0.0464045	0.0297556	11.254	52.3592	0.1404	0	0.0247963	1.8916	1.23982	0.531704	7.09282	0.798306	30374.7	0.363347
Shanghai	2019	162	261.4	117.4	138.4	207.19	16.9	107.1	284.8	145.8	95.9	40.8	7.5	2771	13213	13	1135	656	0	0	14.04	630	284	33195.2		1.61358	0.0593399	0.667986	0.0497322	0.0286917	10.6006	50.5471	0.1404	0	0	4.342	2.50956	0.557766	6.98039	0.816865	33195.2	0.377113
Shanghai	2020	162	255.2	114.3	128.42	181.48	15.2	107.7	279.8	138	91.4	27	6.9	2644	12864	14.6	1578	876	0	0	14.04	630	266.151	34911.3		1.57531	0.0543245	0.707626	0.05721	0.0270376	10.3605	50.4075	0.1404	0	0	6.18339	3.4326	0.540752	10.363	0.79965	34911.3	0.404657
Shanghai	2021	162	264.3	117.4	128.42	178	15.3	96.1	268.9	144.9	94	25	6.6	2384	11712	3.1	1778	946	0	0	14.04	630	266	38520.7		1.63148	0.0568985	0.721461	0.0117291	0.0249716	9.02005	44.3133	0.1404	0	0	6.7272	3.57927	0.548241	10.756	0.800681	38520.7	0.361278
Jiangsu	2011	4763.8	7663.2	5319.2	1733.33	4060.59	307.6	2908.8	5237.4	2640.9	3307.8	992.59	337.2	86500	106440	100	1801	739	1110.23	333	10.48	10260	3047.93	10805		1.60863	0.0587314	0.426867	0.0130494	0.0440025	11.2877	13.8898	0.1048	0.10821	0.0434544	0.235019	0.0964349	0.344621	5.2765	0.62186	10805	0.954353
Jiangsu	2012	4763.8	7651.6	5336.6	1923.37	3918.6	305.35	3241.4	5808.8	2966.7	3372.5	958.88	331	83675	112550	103	1628	700	717.31	370	10.48	10260	3003.52	12202		1.6062	0.0525668	0.490831	0.0134612	0.0432589	10.9356	14.7093	0.1048	0.0699133	0.0483559	0.212766	0.0914841	0.387723	6.0579	0.631957	12202	1.0792
Jiangsu	2013	4763.8	7683.6	5360.8	2005.43	4077.8	301.94	3447.5	6158	3167.8	3423	929.63	326.8	81157	116846	106.8	1796	793	765.84	487	15.8	10260	2917.33	13597.8		1.61291	0.0490322	0.491792	0.0138997	0.0425321	10.5624	15.2072	0.158	0.0746433	0.0633817	0.233745	0.103207	0.412281	6.62414	0.638524	13597.8	1.18173
Jiangsu	2014	4582	7678.6	5376.1	2189.5	4174.43	297.77	3607.4	6443.4	3362.8	3490.6	890.37	323.6	79531	119846	107.5	2159	922	899.66	554	15.8	10260	2840.41	14958.4		1.67582	0.0462132	0.524503	0.0139999	0.0421431	10.3575	15.6078	0.158	0.0876862	0.0721486	0.281171	0.120074	0.437944	7.23677	0.649281	14958.4	1.27003
Jiangsu	2015	4574.9	7745	5424.6	2336.1	4247.64	279.1	3952.5	7030.8	3722.1	3561.3	845.69	320	78100	113243	108.6	2195	948	893.82	616	15.8	10260	2703.24	16256.7		1.69293	0.0396968	0.549976	0.0140219	0.041317	10.0839	14.6214	0.158	0.087117	0.0795352	0.283409	0.122402	0.480581	8.31368	0.656509	16256.7	1.46213
Jiangsu	2016	4571.1	7676.9	5432.7	2422.6	4322.83	270.8	4039.8	7235.1	3714.6	3542.4	814.84	312.5	76184	113941	108.7	1994	913	907.89	301	15.8	10260	2604.12	17605.6		1.67944	0.0374286	0.56042	0.0141594	0.0407065	9.9238	14.8421	0.158	0.0884883	0.0392085	0.25974	0.118928	0.483867	8.87917	0.652051	17605.6	1.55131
Jiangsu	2017	4573.3	7556.4	5527.3	2637.5	4381.73	280.6	4045.2	7161.2	3764.7	3610.8	769.9	303.9	73167	115085	109	2027	907	918.81	91	15.8	10260	2511.89	19158		1.65229	0.0391834	0.601931	0.0144249	0.0402176	9.68279	15.2301	0.158	0.0895526	0.0120428	0.268249	0.120031	0.498213	9.30147	0.653267	19158	1.61042
Jiangsu	2018		7520.2	5475.9	2767.2	4468	273.3	4141.7	7192.5	3735	3660.3	737.92	292.5	69600	116064	109.4	2464	1113	930.24	380	15.2	10260	2433.35	20845.1		1.73606	0.0379979	0.619338	0.0145475	0.0388952	9.25507	15.4336	0.152	0.0906667	0.0505306	0.327651	0.148001	0.496662	9.74699	0.668438	20845.1	1.70206
Jiangsu	2019	4089.7	7442.6	5381.5	2847.8	4495.27	303.1	4297.2	7503.2	3828.6	3706.2	706.06	286.2	67396	114153	108.9	3296	1510	940.39	58	15.2	10260	2331.54	22675.4		1.81984	0.0403961	0.63351	0.014632	0.0384543	9.05544	15.3378	0.152	0.0916559	0.00779298	0.442856	0.202886	0.514417	10.6269	0.688693	22675.4	1.84307
Jiangsu	2020	4089.7	7478.4	5405.6	2885.25	4500.55	266.6	4537.6	7952.6	4102.2	3729.1	675	280.8	65703	111776	108.6	3708	1693	950.7	47	15.2	10260	2251.4	24198.5		1.82859	0.0335236	0.641088	0.0145218	0.0375481	8.7857	14.9465	0.152	0.0926608	0.00628477	0.495828	0.226385	0.54854	11.7816	0.689859	24198.5	2.01546
Jiangsu	2021	4089.7	7514.4	5427.5	2904.32	4937	246.2	4721	8279.7	4426.1	3746.1	630	275.6	63547	105775	104.3	5055	2272	959.9	47	15.2	10260	2216	26790.8		1.8374	0.0297354	0.588276	0.01388	0.0366762	8.4567	14.0763	0.152	0.0935575	0.00625466	0.672708	0.302353	0.589016	13.1424	0.690207	26790.8	2.13042
Zhejiang	2011	1920.9	2462.7	1254.1	1055.43	1565.92	92.07	1535.2	2534.9	1152	781.6	535.77	92.1	63854	58416	195.1	1073	666	2457.64	159	57.41	10200	2059.55	13070.7		1.28206	0.036321	0.674	0.079222	0.037398	25.9285	23.7203	0.5741	0.240945	0.0645633	0.435701	0.270435	0.467779	4.73132	0.623236	13070.7	0.745405
Zhejiang	2012	1920.9	2324.2	1251.6	1084.88	1502.8	91.29	1610.8	2658.7	1229.4	769.8	498.99	92.2	62874	62287	196.2	1079	678	3579.64	253	57.41	10200	2015.54	14551.9		1.20995	0.0343363	0.721906	0.0844161	0.0396696	27.0519	26.7993	0.5741	0.350945	0.108855	0.464246	0.291713	0.528956	5.32816	0.615053	14551.9	0.799192
Zhejiang	2013	1920.9	2311.9	1253.7	1039.93	1521.8	91.95	1718.7	2837.4	1336.8	734	460.98	92.4	62198	64663	198.8	1177	735	3645.59	1327	59.07	10200	1979.28	16106		1.20355	0.0324064	0.683355	0.0859899	0.0399671	26.9034	27.9696	0.5907	0.357411	0.573987	0.509105	0.31792	0.578226	6.15515	0.585467	16106	0.868346
Zhejiang	2014	1979	2274	1266.8	1074.3	1545.84	88.21	1726.6	2844.6	1386	757.4	425.5	89.6	58748	65677	200.7	1276	814	3644.48	204	59.07	10200	1934.96	19373.3		1.14907	0.0310096	0.694962	0.0882586	0.0394019	25.8347	28.8817	0.5907	0.357302	0.0897098	0.561126	0.35796	0.609499	6.68531	0.597884	19373.3	0.892318
Zhejiang	2015	1978.6	2290.5	1277.8	1094.2	1552.11	84.7	1771.4	2933.4	1434.7	752.2	387.66	87.5	56458	67458	203.2	1263	774	3655.4	393	59.07	10200	1894.34	21125		1.15764	0.0288743	0.704976	0.0887143	0.0382013	24.6488	29.4512	0.5907	0.358373	0.171578	0.551408	0.337917	0.62637	7.56694	0.588668	21125	0.935102
Zhejiang	2016	1974.6	2274.4	1255.4	1084	1557.81	81	1890.4	3146.1	1521.2	564.8	351.64	84.5	49482	67300	203.2	1197	773	3699.86	456	59.07	10200	1844.7	22866.1		1.15183	0.0257462	0.695849	0.0893422	0.0371527	21.7561	29.5902	0.5907	0.362731	0.200492	0.526293	0.33987	0.668836	8.94693	0.449896	22866.1	1.02477
Zhejiang	2017	1977	1981.1	977.2	1099.6	1566.18	80.9	1933.9	3093.4	1494.5	580.1	319.22	82.6	46303	67891	201.6	1182	743	3721.06	107	59.07	10200	1810.24	24955.8		1.00207	0.0261525	0.70209	0.101762	0.041694	23.3724	34.2693	0.5907	0.36481	0.0540104	0.596638	0.375044	0.754379	9.6905	0.593635	24955.8	1.06831
Zhejiang	2018		1978.7	975.7	1117.7	1565	77.1	1975.9	3157.3	1518	599.1	278.13	77.8	43725	68731	198.8	1356	866	3692.54	169	59.43	10200	1784.2	27302.4		1.27578	0.0244196	0.714185	0.10047	0.0393187	22.0978	34.7354	0.5943	0.362014	0.0854096	0.685298	0.437661	0.76717	11.3519	0.614021	27302.4	1.10744
Zhejiang	2019	1290.5	1999.6	977.4	1106.5	1527.06	72.4	2086.7	3355.2	1595	592.1	244.41	72.5	38572	66737	190.5	1469	947	3611.39	123	59.43	10200	1755	29875.8		1.54948	0.0215784	0.724595	0.0952691	0.0362573	19.2899	33.3752	0.5943	0.354058	0.0615123	0.734647	0.473595	0.79766	13.7278	0.605791	29875.8	1.189
Zhejiang	2020	1290.5	2014.5	993.4	1101.09	1557.74	73.9	2166.3	3496.9	1594	605.7	208	69.6	36561	66892	188.6	1574	1097	3659.7	44	59.43	10200	1800.13	31930.5		1.56102	0.021133	0.706851	0.0936212	0.0345495	18.1489	33.2053	0.5943	0.358794	0.0218416	0.781335	0.544552	0.791263	16.812	0.609724	31930.5	1.20341
Zhejiang	2021	1290.5	2014.6	1006.7	1101.36	1460	73.3	2211.7	3579.2	1697.9	620.9	206	68.3	34563	69687	176.9	2442	1719	3702.6	44	59.43	10200	1788	35247.4		1.5611	0.0204794	0.754356	0.087809	0.0339025	17.1563	34.591	0.5943	0.363	0.0218406	1.21215	0.853271	0.842798	17.3748	0.616768	35247.4	1.23697
Anhui	2011	5730.2	9022.9	6621.5	842.69	3581.91	168.38	1868	3459.7	1714.8	3135.5	1598.9	329.7	117475	86114	70.4	1067	365	2180.33	199	26.06	13970	3294.34	6232.2		1.57462	0.048669	0.235263	0.00780237	0.0365404	13.0197	9.54394	0.2606	0.156072	0.022055	0.118255	0.0404526	0.19005	2.1638	0.473533	6232.2	0.567034
Anhui	2012	5730.2	8969.6	6622	882.91	4343.9	156.89	2018.6	3728.3	1867.6	3289.1	1531.2	333.5	116741	91171	72	1116	367	1566.96	556	26.06	13970	3203.58	7160.5		1.56532	0.0420808	0.203253	0.00802711	0.0371811	13.0152	10.1644	0.2606	0.112166	0.0619872	0.12442	0.040916	0.208214	2.43489	0.496693	7160.5	0.630108
Anhui	2013	5730.2	8945.6	6625.3	826.67	4387	162.09	2173.2	4009.2	2003.3	3279.6	1469.7	338.4	117774	94882	73.4	1163	386	1654.51	1770	27.53	13970	3143.94	8097.9		1.56113	0.0404295	0.188436	0.00820515	0.0378287	13.1656	10.6066	0.2753	0.118433	0.197863	0.130008	0.0431497	0.223942	2.7279	0.495012	8097.9	0.691235
Anhui	2014	5883	8945.5	6628.9	862.2	4416.53	142.83	2295	4223.7	2119.2	3415.8	1415.3	341.4	113974	96155	73.4	1406	450	1702.02	641	27.53	13970	3093.15	9916.4		1.52057	0.0338163	0.195221	0.00820524	0.0381644	12.7409	10.749	0.2753	0.121834	0.0716561	0.157174	0.0503046	0.236901	2.98431	0.515289	9916.4	0.741961
Anhui	2015	5872.9	8950.5	6632.9	906.9	4482.65	157.5	2376.1	4390.8	2174.6	3538.1	1396.2	338.7	111048	97943	75.7	1503	501	1857.42	967	27.53	13970	3041.08	10820.7		1.52403	0.0358705	0.202313	0.00845763	0.0378415	12.4069	10.9427	0.2753	0.132958	0.108039	0.167924	0.0559745	0.242958	3.14482	0.533417	10820.7	0.781334
Anhui	2016	5867.5	8893.6	6644.5	943.8	4523.27	158.6	2489.8	4655.5	2234.1	3961.8	1383.5	327	105704	96966	75.7	1703	592	1901.79	1341	27.53	13970	2974.7	11720.5		1.51574	0.0340672	0.208654	0.00851174	0.036768	11.8854	10.9029	0.2753	0.136134	0.150783	0.191486	0.0665647	0.251203	3.36502	0.596253	11720.5	0.836992
Anhui	2017	5866.8	8726.7	7321.8	976	4592.02	158.2	2582.3	4597.9	2241.4	4019.7	1363.3	318.7	99394	97601	75.5	2237	819	1940.33	400	27.53	13970	2909.1	12758.2		1.48747	0.034407	0.212543	0.00865161	0.0365201	11.3896	11.1842	0.2753	0.138893	0.0458363	0.25634	0.0938499	0.256844	3.37263	0.549004	12758.2	0.887663
Anhui	2018		8771.1	7316.3	1025.3	4625.6	154	2638	4672.7	2253.7	4007.3	1353.6	311.8	94177	97828	75.5	2960	1202	1989.18	863	28.65	13970	2865.2	13996		1.53535	0.0329574	0.221658	0.00860781	0.0355486	10.7372	11.1534	0.2865	0.142389	0.0983913	0.337472	0.137041	0.256946	3.45205	0.547722	13996	0.920704
Anhui	2019	5546.9	8782	7287	1059.8	4707.28	150.2	2916	5162.1	2365.4	4054	1346.9	298	88271	103735	74.7	3421	1526	2084.45	526	28.65	13970	2813.1	15416		1.58323	0.0290967	0.225141	0.00850604	0.033933	10.0514	11.8122	0.2865	0.149209	0.0598952	0.389547	0.173765	0.269346	3.83258	0.556333	15416	1.03658
Anhui	2020	5546.9	8818	7289.5	1100.45	4738.06	144.5	3185	5680.9	2525.4	4019.2	815	289.9	83294	103299	75.2	3849	1973	2157	780	28.65	13970	2543.85	16620.2		1.58972	0.0254361	0.232258	0.00852801	0.0328759	9.44591	11.7146	0.2865	0.154402	0.0884554	0.436494	0.223747	0.286391	6.97043	0.551368	16620.2	1.25204
Anhui	2021	5546.9	8886.8	7309.6	1112.76	4822	144.1	3363.9	6004.3	2802.9	4087.6	779	284.7	75993	102605	74.4	3788	1990	2219	780	28.65	13970	2482	18371.7		1.60212	0.0239995	0.230767	0.00837197	0.0320363	8.55122	11.5458	0.2865	0.15884	0.0877706	0.42625	0.223928	0.3154	7.7077	0.55921	18371.7	1.35532
Fujian	2011	1330.1	2285.8	1226.8	547.67	1015.03	98.62	1492.2	2730.9	1136.2	672.8	574	120.9	58276	57814	85	474	327	1493.12	48	63.1	12130	1585	8778.6		1.71852	0.0361126	0.53956	0.0371861	0.0528918	25.4948	25.2927	0.631	0.123093	0.0209992	0.207367	0.143057	0.497069	4.75767	0.548419	8778.6	0.941451
Fujian	2012	1330.1	2263.1	1201.1	586.05	1205.5	92.78	1628.9	3007.4	1263.7	659.3	551	120.9	57846	58692	85.4	525	268	3144.32	87	63.1	12130	1563	9967.2		1.70145	0.0308506	0.486147	0.0377358	0.0534223	25.5605	25.9343	0.631	0.259218	0.0384428	0.231983	0.118422	0.558393	5.45808	0.548913	9967.2	1.04216
Fujian	2013	1330.1	2292.2	1202.1	621.61	1216.7	95.73	1745.2	3282	1376.3	664.4	511	120.6	57804	59154	86	502	282	3260.96	277	65.95	12130	1523	11184.2		1.72333	0.0291682	0.510898	0.0375185	0.0526132	25.2177	25.8066	0.6595	0.268834	0.120845	0.219004	0.123026	0.600428	6.4227	0.552699	11184.2	1.1459
Fujian	2014	1339	2305.2	1197.7	649.9	1228.5	95.65	1855.9	3522.3	1529.6	667	493	122.6	56391	60932	86.3	593	347	3388.34	103	65.95	12130	1499	12650.2		1.72158	0.0271556	0.529019	0.0374371	0.0531841	24.4625	26.4324	0.6595	0.279336	0.0446816	0.257244	0.150529	0.663543	7.14462	0.556901	12650.2	1.23809
Fujian	2015	1336.3	2331.3	1193.2	575.2	1188.21	93.3	1932.8	3717.9	1618.6	661.1	480	123.8	55770	62067	86.2	657	377	3399.27	203	65.95	12130	1465	13792.7		1.74459	0.0250948	0.48409	0.0369751	0.0531034	23.9223	26.6233	0.6595	0.280237	0.0870759	0.281817	0.161712	0.694291	7.74563	0.554056	13792.7	1.31932
Fujian	2016	1336.3	2327.3	1176.7	618.1	1192.09	84.2	2145.1	4155.7	1782	477.3	450	123.8	55387	62424	86.3	575	353	3579.01	387	65.95	12130	1430	14999.2		1.7416	0.0202613	0.518501	0.0370816	0.0531947	23.7988	26.8225	0.6595	0.295054	0.166287	0.247067	0.151678	0.765694	9.23489	0.405626	14999.2	1.50007
Fujian	2017	1336.9	1549.3	833.2	657.9	1213.15	91.2	2215.1	3947.2	1527	487.2	418	116.3	52167	62415	83.6	553	329	3651.69	58	65.95	12130	1391	16334.8		1.15888	0.023105	0.542307	0.0539599	0.0750662	33.6713	40.2859	0.6595	0.301046	0.0374363	0.356935	0.212354	0.985606	9.44306	0.584734	16334.8	1.59245
Fujian	2018		1577.3	833.5	700.5	1234	87.5	2379	4229.5	1653.4	498.6	400	110.7	49143	60002	82.4	662	378	3778.43	79	66.8	12130	1355	17821.2		1.43743	0.020688	0.567666	0.0522412	0.0701832	31.1564	38.041	0.668	0.311495	0.0500856	0.419705	0.23965	1.04825	10.5738	0.5982	17821.2	1.75572
Fujian	2019	932	1599.3	822.4	703.2	1220.51	83.7	2595.5	4636.6	1774.8	493.9	369	106.3	45477	58507	81.2	760	429	3895.94	57	66.8	12130	1329	19568.4		1.71599	0.018052	0.576153	0.0507722	0.0664666	28.4356	36.5829	0.668	0.321182	0.0356406	0.475208	0.268242	1.10974	12.5653	0.600559	19568.4	1.95297
Fujian	2020	932	1631.3	834.4	717.16	1258.66	99.7	2730.8	4901.1	1818.2	502.3	323	100.8	43163	51824	78.4	897	491	4031.8	21	66.8	12130	1300	20880.3		1.75032	0.0203424	0.569781	0.0480598	0.0617912	26.4593	31.7685	0.668	0.332383	0.0128732	0.549868	0.300987	1.11457	15.1737	0.601989	20880.3	2.10062
Fujian	2021	932	1651.9	835.1	732.76	1027	99.8	2899.9	5201	1906	506.4	301	96.6	41689	46304	78	1144	537	4146.5	21	66.8	12130	1269	23228.9		1.77242	0.0191886	0.713496	0.0472184	0.0584781	25.237	28.0308	0.668	0.341838	0.0127126	0.692536	0.32508	1.15382	17.2791	0.606394	23228.9	2.28519
Jiangxi	2011	2827.1	5486.8	3650.1	339.76	1936.17	171.74	1320.5	2207.3	917.8	2052.8	806.14	140.8	99537	47710	26.3	703	154	4626.8	427	58.32	16700	2427.11	6891.6		1.94079	0.0778055	0.17548	0.00479332	0.0256616	18.1412	8.69541	0.5832	0.277054	0.0778231	0.128126	0.0280674	0.167274	2.73811	0.562396	6891.6	0.544063
Jiangxi	2012	2827.1	5524.9	3675.9	401.96	2082.7	155.66	1439.1	2399.3	1003.2	2084.8	758.84	141.3	100413	50275	27.6	437	160	4906.5	398	58.32	16700	2354.56	7829.4		1.95426	0.0648773	0.192999	0.00499557	0.0255751	18.1746	9.09971	0.5832	0.293802	0.0720375	0.0790965	0.0289598	0.181578	3.1618	0.567154	7829.4	0.611198
Jiangxi	2013	2827.1	5552.6	3690.9	426.55	2055.6	175.68	1540.7	2578.4	1072.8	2116.1	722.77	141.6	99922	51401	29.3	500	182	5128.8	1049	60.01	16700	2280.75	8781.5		1.96406	0.0681353	0.207506	0.00527681	0.0255016	17.9955	9.2571	0.6001	0.307114	0.188921	0.0900479	0.0327774	0.193207	3.56739	0.573329	8781.5	0.675525
Jiangxi	2014	3087	5570.5	3697.3	466.5	2068.96	168.61	1626.9	2726.5	1144.1	2143.5	680.92	142.9	94764	53122	28.7	527	203	5351.64	487	60.01	16700	2215.22	10116.6		1.8045	0.0618412	0.225476	0.00515214	0.025653	17.0118	9.53631	0.6001	0.320457	0.0874248	0.0946055	0.036442	0.205386	4.00414	0.579747	10116.6	0.734418
Jiangxi	2015	3082.7	5579.1	3705.6	500.3	2094.57	154.1	1714.5	2859.1	1326.9	2148.7	645.29	143.6	93873	53977	28.8	595	226	5577.9	455	60.01	16700	2139.12	11139.1		1.80981	0.0538981	0.238856	0.00516212	0.0257389	16.8258	9.67486	0.6001	0.334006	0.0815544	0.106648	0.0405083	0.237834	4.43072	0.579852	11139.1	0.801497
Jiangxi	2016	3082.2	5560.7	3686.2	525	2117.97	154.2	1794.1	3130.3	1446.9	2234.4	608.65	142	92188	52757	27.8	598	256	5674.9	786	60.01	16700	2068.45	12137.7		1.80413	0.0492605	0.247879	0.00499937	0.0255364	16.5785	9.48747	0.6001	0.339814	0.141349	0.10754	0.0460374	0.260201	5.14302	0.606153	12137.7	0.867365
Jiangxi	2017	3086	5638.5	3786.3	544.7	2125.08	156.3	1835.3	3069	1489.3	2221.7	572.3	135	87737	53509	29.6	581	255	5787.3	441	60.01	16700	1998.59	13241.8		1.82712	0.0509286	0.25632	0.00524962	0.0239425	15.5603	9.48994	0.6001	0.346545	0.0782123	0.103042	0.0452248	0.264131	5.36257	0.586773	13241.8	0.918299
Jiangxi	2018		5555.8	3721.3	595.6	2119.2	160.7	1877.3	3148.6	1549.2	2190.7	527.85	123.2	77183	52218	30.9	645	304	5917.85	531	61.16	16700	1925.46	14459.9		1.92789	0.0510386	0.281049	0.00556176	0.022175	13.8923	9.39883	0.6116	0.354362	0.0955758	0.116095	0.0547176	0.278844	5.96495	0.588692	14459.9	0.974989
Jiangxi	2019	2721.6	5521.2	3665.1	630.9	2124.05	162.5	2057.7	3481.3	1624.3	2157.5	489.77	115.6	62701	52020	30.1	653	327	6070.46	667	61.16	16700	1848.38	15796.3		2.02866	0.046678	0.297027	0.00545171	0.0209375	11.3564	9.42186	0.6116	0.363501	0.120807	0.118271	0.0592263	0.294193	7.10803	0.588661	15796.3	1.11325
Jiangxi	2020	2721.6	5644.4	3772.4	680.52	2161.32	161.9	2243.8	3820.7	1689.9	2163.9	455	108.8	52708	52296	30	942	474	6195.9	324	61.16	16700	1787.8	16980.8		2.07393	0.0423744	0.314863	0.005315	0.0192757	9.33811	9.26511	0.6116	0.371012	0.057402	0.166891	0.083977	0.299394	8.39714	0.573614	16980.8	1.25506
Jiangxi	2021	2721.6	5672.9	3772.8	721.14	2352	167.3	2334.1	3998.1	1796.3	2192.3	424	108.6	51629	52196	29.9	1291	642	6333.4	324	61.16	16700	1741	18684.2		2.0844	0.0418449	0.306607	0.00527067	0.0191436	9.10099	9.20094	0.6116	0.379246	0.0571136	0.227573	0.11317	0.316646	9.42948	0.58108	18684.2	1.34067
Shandong	2011	7515.3	10865.4	7145.8	2395.67	5564.29	148.92	3768.6	7409.7	3843.6	4426.3	2164.9	473.6	164812	318317	185.2	2215	846	4722.49	416	16.72	15380	4726.95	8342.1		1.44577	0.020098	0.430544	0.0170449	0.0435879	15.1685	29.2964	0.1672	0.307054	0.0382867	0.203858	0.0778618	0.353747	3.42265	0.619427	8342.1	0.797259
Shandong	2012	7515.3	10867	7202.3	2559.62	5129.9	154.23	4047.1	7945.8	3960.6	4511.4	2068.1	476.3	161955	318055	179.6	2381	958	3336.8	572	16.72	15380	4607.14	9446.5		1.44598	0.0194103	0.498961	0.0165271	0.0438299	14.9034	29.268	0.1672	0.216957	0.0526364	0.219104	0.0881568	0.364461	3.84208	0.626383	9446.5	0.878441
Shandong	2013	7515.3	10976.4	7294.6	2574.67	5320.1	149.72	4454.1	8750	4509.9	4528.2	1973.9	472.7	158384	318727	174.6	2940	1084	3477.46	1462	16.73	15380	4501.69	10619.9		1.46054	0.0171109	0.483951	0.0159069	0.0430651	14.4295	29.0375	0.1673	0.226103	0.133195	0.267847	0.0987573	0.410872	4.43285	0.620761	10619.9	0.989428
Shandong	2014	7634	11037.9	7440	2770.2	5495.15	146.72	4662.8	9198.3	4765.8	4596.6	1878.6	468.1	156350	305168	168.3	3370	1235	3612.46	886	16.73	15380	4404.26	11882.3		1.44589	0.0159508	0.504117	0.0152475	0.0424084	14.1648	27.6473	0.1673	0.23488	0.0802689	0.305312	0.111887	0.431767	4.89636	0.617823	11882.3	1.0587
Shandong	2015	7611	11026.5	7492.1	2919.3	5571.88	143.3	4902.8	9549.6	4929.9	4712.7	1795.4	463.5	151004	301575	165.8	3509	1276	3776.71	1379	16.73	15380	4233.29	12930.4		1.44876	0.0150059	0.523934	0.0150365	0.0420351	13.6946	27.35	0.1673	0.24556	0.125062	0.318233	0.115721	0.447096	5.31893	0.629023	12930.4	1.15815
Shandong	2016	7607	10973.2	7511.5	3049.1	5740.15	141.5	4830.3	9325.9	4641.3	5332.3	1706.9	456.5	148640	297961	162.5	3380	1335	3879.4	552	16.73	15380	4076.28	13954.1		1.44251	0.0151728	0.531188	0.0148088	0.0416014	13.5457	27.1535	0.1673	0.252237	0.0503044	0.308023	0.12166	0.422967	5.46365	0.709885	13954.1	1.18498
Shandong	2017	7589.8	11107.8	8455.6	3213.2	5770.03	134	4832.7	9140.4	4403.2	5374.3	1622.5	440	140670	287098	157.7	3330	1388	4005.43	857	16.73	15380	3944.3	15117.5		1.46352	0.0146602	0.556878	0.0141972	0.0396118	12.6641	25.8465	0.1673	0.260431	0.077153	0.299789	0.124957	0.396406	5.63353	0.635591	15117.5	1.22524
Shandong	2018		11076.8	8404.8	3372.3	5832.3	133.5	4950.5	9397.4	4678.3	5319.5	1534.5	420.3	129882	276935	147.5	3667	1523	4142.96	984	17.51	15380	3900.32	16297		1.57772	0.0142061	0.578211	0.0133161	0.0379442	11.7256	25.0014	0.1751	0.269373	0.0888343	0.331052	0.137495	0.422351	6.12408	0.632912	16297	1.26925
Shandong	2019	6461.9	10933.1	8312.8	3465	5866.81	138.2	5117	9671.7	4914.4	5357	1445.9	395.3	120342	267113	137.6	3898	1625	4277.56	685	17.51	15380	3876	17775.5		1.69193	0.0142891	0.590611	0.0125856	0.0361563	11.0071	24.4316	0.1751	0.278125	0.0626538	0.356532	0.148631	0.449497	6.68905	0.644428	17775.5	1.32018
Shandong	2020	6461.9	10889.1	8281.5	3569.3	5900.38	134	5364.4	10190.6	5168.4	5446.8	1373	380.9	114311	265659	126.4	4083	1702	4430.3	89	17.51	15380	3755.67	18753.2		1.68512	0.0131494	0.604927	0.0116079	0.0349799	10.4977	24.3968	0.1751	0.288056	0.00817331	0.374962	0.156303	0.47464	7.42214	0.657707	18753.2	1.42835
Shandong	2021	6461.9	10948.6	8355.1	3569.3	5867	115.8	6029	11468	5814.6	5500.7	1316	371	108230	259678	122.2	4137	1788	4583.1	89	17.51	15380	3667	20793.9		1.69433	0.0100977	0.608369	0.0111612	0.0338856	9.88528	23.7179	0.1751	0.297991	0.00812889	0.377857	0.163309	0.531082	8.71429	0.658364	20793.9	1.64412
Henan	2011	7926.4	14258.6	9859.9	1615.26	5245.71	124.6	3349.3	6218.6	3599.9	5542.5	2209.86	673.7	128747	151616	111.1	352	127	4412.59	380	20.16	16700	5579.29	6604		1.79887	0.0200367	0.30792	0.00779179	0.0472487	9.02943	10.6333	0.2016	0.264227	0.0266506	0.0246869	0.00890691	0.252472	2.81402	0.562125	6604	0.60031
Henan	2012	7926.4	14262.2	9985.2	1703.67	5027	135.45	3577.2	6679	3958.9	5638.6	2135.84	684.4	128289	155169	112.3	323	112	3152.56	326	20.16	16700	5415.03	7524.9		1.79933	0.02028	0.338904	0.00787396	0.047987	8.99504	10.8797	0.2016	0.188776	0.0228576	0.0226473	0.00785293	0.27758	3.12711	0.564696	7524.9	0.660605
Henan	2013	7926.4	14323.5	10081.8	1295.84	5088.5	141.65	3827.2	7198.1	4202.3	5713.7	2043.95	696.4	130058	167794	113.4	386	143	3236.74	1180	21.5	16700	5290.3	8475.3		1.80706	0.0196788	0.254661	0.00791706	0.0486194	9.08004	11.7146	0.215	0.193817	0.0823821	0.0269487	0.00998359	0.293385	3.52166	0.566734	8475.3	0.723437
Henan	2014	8141	14378.3	10209.8	1475.3	5220.94	117.61	3988.2	7549.1	4492	5772.3	1896.55	705.8	129866	163477	116	405	159	3441.74	1905	21.5	16700	5170.93	9966.1		1.76616	0.0155793	0.282574	0.00806771	0.0490879	9.03208	11.3697	0.215	0.206092	0.132491	0.0281674	0.0110583	0.312415	3.98044	0.565369	9966.1	0.771274
Henan	2015	8105.9	14425	10267.2	1672.2	5333.9	125.9	4015.6	7641.3	4610.7	6067.1	1718.9	716.1	128748	162001	114.7	544	204	3559.76	225	21.5	16700	5038.62	10852.9		1.77957	0.0164763	0.313504	0.00795147	0.049643	8.92534	11.2306	0.215	0.213159	0.0155979	0.0377123	0.0141421	0.319633	4.44546	0.590921	10852.9	0.796964
Henan	2016	8111	14472.3	10286.2	1806.6	5358.71	125.6	4063.6	7799.7	4577.2	6498	1545.91	715	127107	163149	112.4	572	213	3600.81	519	21.5	16700	4909	11696.7		1.78428	0.0161032	0.337133	0.00776656	0.0494047	8.78278	11.2732	0.215	0.215617	0.0358616	0.0395238	0.0147178	0.316273	5.04538	0.63172	11696.7	0.827786
Henan	2017	8112.3	14732.5	10915.1	1893.3	5389.79	122.8	4139.3	7562.5	4552.7	6524.2	1375.13	706.7	120713	157298	108.8	662	265	3672.95	1247	21.5	16700	4764.27	12719.2		1.81607	0.016238	0.351275	0.00738503	0.0479688	8.19365	10.6769	0.215	0.219937	0.0846428	0.0449347	0.0179874	0.309024	5.49948	0.597722	12719.2	0.868821
Henan	2018		14783.4	10906.1	1997.9	5408.3	119.9	4311.1	7757.9	4973.7	6648.9	1302.71	692.8	113603	152838	103.9	722	332	3778.27	1168	24.14	16700	4638	13830.7		1.88713	0.0154552	0.369414	0.00702815	0.0468634	7.6845	10.3385	0.2414	0.226244	0.0790075	0.0488386	0.0224576	0.336438	5.9552	0.60965	13830.7	0.929517
Henan	2019	7514.1	14714	10734.5	2190.2	5452.94	121.8	4635.7	8541.8	5408.6	6695.4	1251.26	666.7	107231	150762	100.1	1019	510	3913.36	384	24.14	16700	4511	15163.7		1.95819	0.0142593	0.401655	0.00680304	0.0453106	7.28769	10.2462	0.2414	0.234333	0.0260976	0.0692538	0.0346609	0.367582	6.82656	0.623727	15163.7	1.02764
Henan	2020	7514.1	14688	10738.8	2293	5586.93	123.5	5354	9956.3	6244.8	6825.8	1223	648	102400	151717	97.4	1367	756	4033.8	146	24.14	16700	4430.87	16107.9		1.95473	0.0124042	0.410422	0.00663126	0.0441176	6.97168	10.3293	0.2414	0.241545	0.00994009	0.0930692	0.0514706	0.425163	8.14088	0.63562	16107.9	1.20834
Henan	2021	7514.1	14705.1	10772.3	2390.57	5769	115	5626.9	10501.2	6564.8	6544.2	1172	624.7	97432	140352	95.3	2227	1261	4141.8	146	24.14	16700	4304	17533.3		1.957	0.0109511	0.414382	0.00648074	0.0424819	6.62573	9.54444	0.2414	0.248012	0.00992853	0.151444	0.0857526	0.44643	8.96007	0.607503	17533.3	1.30737
Hubei	2011	4664.1	8009.6	4122.1	440.8	2615.26	142.26	2469.2	4252.9	2299.3	2388.5	1547.86	354.9	139524	65044	61.8	1298	386	4832.72	790	31.14	18590	2777.47	6897.9		1.71729	0.0334501	0.168549	0.00771574	0.0443093	17.4196	8.12076	0.3114	0.259963	0.0986316	0.162056	0.0481922	0.287068	2.7476	0.579438	6897.9	0.88901
Hubei	2012	4664.1	8078.9	4180.1	495.49	3053.4	166.5	2674.8	4732.1	2488.1	2441.8	1510.44	354.9	139524	65044	61.8	1162	342	5097.27	766	31.14	18590	2703.77	7851.7		1.73215	0.0351852	0.162275	0.00764956	0.0439292	17.2702	8.0511	0.3114	0.274194	0.0948149	0.143831	0.0423325	0.307975	3.13293	0.584149	7851.7	0.989284
Hubei	2013	4664.1	8106.2	4258.4	315.66	3074.1	159.61	2883.7	5160.6	2678.1	2501.3	1458.59	351.9	127152	66310	65.7	1331	395	5179.03	2488	38.4	18590	2637.51	8867		1.738	0.0309286	0.102684	0.00810491	0.0434112	15.6858	8.18016	0.384	0.278592	0.306926	0.164195	0.0487281	0.330377	3.53807	0.58738	8867	1.09334
Hubei	2014	5282	8112.3	4370.4	342	3090.12	156.89	3001.6	5452.8	2761.7	2584.2	1374.29	348.3	126099	69186	67.3	1419	445	5414.41	1059	38.4	18590	2574.74	10849.1		1.53584	0.0287724	0.110675	0.00829604	0.0429348	15.5442	8.52853	0.384	0.291254	0.130543	0.17492	0.054855	0.340434	3.96772	0.591296	10849.1	1.16579
Hubei	2015	5255	7952.4	4466	383.2	3153.84	158.1	3109.9	5728.6	2780.4	2703.3	1304.21	333.9	120685	71321	65.6	1541	495	5634.3	1116	38.4	18590	2504.97	11843.9		1.5133	0.0275984	0.121503	0.00824908	0.0419873	15.1759	8.96849	0.384	0.303082	0.140335	0.193778	0.0622454	0.34963	4.39239	0.605307	11843.9	1.24149
Hubei	2016	5245.3	7843.5	4436.9	407.6	3095.2	137	3406.5	6278.4	2921.3	2796.4	1246.66	328	117401	67306	65.9	1591	536	5830.58	2741	38.4	18590	2438.16	12725		1.49534	0.0218208	0.131688	0.00840186	0.0418181	14.9679	8.58112	0.384	0.313641	0.349461	0.202843	0.0683368	0.372449	5.03618	0.63026	12725	1.39716
Hubei	2017	5235.9	7956.1	4853	444	3111.19	148.1	3529	6129.7	2962.5	2846.1	1196.22	317.9	109588	65876	66.3	1601	569	5963.49	1437	38.4	18590	2368.68	13812.1		1.51953	0.0241611	0.142711	0.00833323	0.0399568	13.7741	8.27994	0.384	0.32079	0.180616	0.201229	0.0715175	0.372356	5.12422	0.586462	13812.1	1.48986
Hubei	2018		7952.9	4847	488.5	3122.8	153.8	3548.2	6207.8	3033.8	2839.5	1147.05	295.8	103317	63554	65.1	1706	628	6134.72	1076	39.61	18590	2307.63	14977.8		1.57928	0.0247753	0.15643	0.00818569	0.037194	12.9911	7.9913	0.3961	0.330001	0.135297	0.214513	0.0789649	0.381471	5.41197	0.585826	14977.8	1.53759
Hubei	2019	4768.6	7815.9	4608.6	562	3162.1	155.6	3809.4	6681.9	3257.9	2725	1107.24	273.9	97024	58801	63.5	1786	693	6270.38	475	39.61	18590	2262.34	16390.9		1.63903	0.0232868	0.17773	0.00812446	0.0350439	12.4137	7.52325	0.3961	0.337299	0.0607736	0.228509	0.0886654	0.41683	6.03474	0.591286	16390.9	1.68383
Hubei	2020	4768.6	7974.4	4645.3	594.65	3278.1	139.1	4133.2	7303.6	3492.5	2727.4	897	267.3	93143	58039	62.8	1937	777	6396	782	39.61	18590	2143.22	16305.9		1.67227	0.0190454	0.181401	0.0078752	0.0335198	11.6803	7.27817	0.3961	0.344056	0.0980638	0.242902	0.0974368	0.437964	8.14225	0.587131	16305.9	1.9285
Hubei	2021	4768.6	8109.2	4686	611.67	3319	177.7	4635.2	8296.4	3912.5	2764.3	881	262.6	90468	57268	62.4	2319	923	6568.5	782	39.61	18590	2094	18259		1.70054	0.0214189	0.184293	0.00769496	0.032383	11.1562	7.0621	0.3961	0.353335	0.0964337	0.285971	0.113821	0.482477	9.41703	0.589906	18259	2.21356
Hunan	2011	3789.4	8402	4879.6	334.66	2849.76	183.12	2420	4508.2	2391.7	2939.4	1679.94	242.5	120431	73729	39.5	888	271	2906.91	955	44.76	21180	3620.98	6567.1		2.21724	0.0406193	0.117434	0.00470126	0.0288622	14.3336	8.77517	0.4476	0.137248	0.113663	0.105689	0.0322542	0.284658	2.68355	0.602385	6567.1	0.668327
Hunan	2012	3789.4	8511.9	4908	356.26	3168.1	187.95	2567.9	4904.1	2651.7	3006.5	1668.99	249.1	122980	79536	40.6	787	253	2963.31	633	44.76	21180	3541.87	7440.2		2.24624	0.0383251	0.112452	0.00476979	0.0292649	14.448	9.34409	0.4476	0.139911	0.0743665	0.0924588	0.0297231	0.311529	2.93836	0.612571	7440.2	0.725012
Hunan	2013	3789.4	8650	4936.6	328.11	3180.2	195.25	2589.2	5043.6	2726.8	2925.7	1656.01	248.2	124298	82407	41.7	751	259	2998.96	3047	47.77	21180	3481.79	8372.1		2.28268	0.0387124	0.103173	0.00482081	0.0286936	14.3697	9.52682	0.4777	0.141594	0.352254	0.0868208	0.0299422	0.315237	3.04563	0.592655	8372.1	0.743641
Hunan	2014	4150	8764.5	4975.1	336.1	3197.61	200.19	2671	5304.8	2884.7	3001.3	1651.37	247.8	124277	82946	42.6	824	286	3108.97	1136	47.77	21180	3417.13	10060.2		2.11193	0.0377375	0.10511	0.00486052	0.0282731	14.1796	9.46386	0.4777	0.146788	0.129614	0.0940156	0.0326316	0.329135	3.21236	0.603264	10060.2	0.781651
Hunan	2015	4150.2	8717	4944.7	348.2	3210.04	195.2	2747.9	5630.7	3043.5	3002.9	1618.71	246.5	122353	83989	43.6	984	352	3259.77	765	47.77	21180	3331.15	10992.5		2.10038	0.0346671	0.108472	0.00500172	0.0282781	14.0361	9.63508	0.4777	0.153908	0.0877596	0.112883	0.0403809	0.349145	3.47851	0.607297	10992.5	0.824911
Hunan	2016	4148.8	8793.3	4890.6	358.2	3228.83	195.1	2915.6	6081.9	3255.1	3052.3	1587.32	246.4	118661	84679	43.7	1030	395	3433.77	1376	47.77	21180	3223	11930.4		2.11948	0.0320788	0.110938	0.00496969	0.0280213	13.4945	9.62995	0.4777	0.162123	0.156483	0.117135	0.0449206	0.37018	3.83155	0.624116	11930.4	0.904623
Hunan	2017	4151	8322	4978.9	395.4	3242.33	193.7	2998.4	5213.5	2597.6	3073.6	1515.16	245.3	116023	85209	44.2	1157	442	3592.19	1218	47.77	21180	3113.1	12935.8		2.00482	0.0371535	0.121949	0.00531122	0.0294761	13.9417	10.239	0.4777	0.169603	0.146359	0.139029	0.0531122	0.312137	3.44089	0.617325	12935.8	0.963156
Hunan	2018		8111.1	4747.9	431.1	3261.4	194.5	3084.2	5361.6	2664.3	3022.9	1462.38	242.6	114155	85397	44.6	1380	566	3745.54	626	49.69	21180	3034.1	14092.5		2.1215	0.0362765	0.132182	0.00549864	0.0299096	14.0739	10.5284	0.4969	0.176843	0.0771782	0.170137	0.0697809	0.328476	3.66635	0.636681	14092.5	1.01651
Hunan	2019	3629.2	8122.8	4616.4	452.1	3273.47	191.7	3647.2	6405.1	3052.1	2974.8	1409.24	229	105548	83792	44.8	1798	780	3905.68	406	49.69	21180	2959.7	15394.8		2.23818	0.0299293	0.13811	0.00551534	0.0281922	12.994	10.3157	0.4969	0.184404	0.0499828	0.221352	0.096026	0.375745	4.54507	0.644398	15394.8	1.23229
Hunan	2020	3629.2	8400.1	4754.8	472.18	3293.48	195.8	4240.7	7512	3364.8	3015.1	836	223.7	101450	83005	45.2	2528	1139	4063.1	221	49.69	21180	2740.26	16584.6		2.31459	0.026065	0.143368	0.00538089	0.0266306	12.0772	9.88143	0.4969	0.191837	0.0263092	0.300949	0.135594	0.400567	8.98565	0.634117	16584.6	1.54755
Hunan	2021	3629.2	8504.3	4758.4	473.07	3243	199.9	4323	7662.4	3532.9	3074.4	801	219.1	91114	79094	46	3099	1454	4244.9	221	49.69	21180	2668	18295.2		2.3433	0.0260884	0.145874	0.00540903	0.0257634	10.7139	9.30047	0.4969	0.20042	0.0259869	0.364404	0.170972	0.415425	9.56604	0.6461	18295.2	1.62031
Guangdong	2011	2830.7	4572	2530.4	211.6	2287.62	224.16	2553.2	4384.4	2042.2	1361	1340	241.3	114082	44035	77.4	550	254	1418.72	118	49.44	18000	3595.73	9371.7		1.61515	0.0511267	0.0924979	0.0169291	0.0527778	24.9523	9.63145	0.4944	0.0788178	0.0258093	0.120297	0.0555556	0.446675	3.27194	0.53786	9371.7	0.710064
Guangdong	2012	2830.7	4629.6	2540.2	219.49	2050.1	227.58	2711.3	4656.8	2229.3	1396.3	1243	245.4	113878	44430	75.6	557	270	1312.25	196	49.44	18000	3626.97	10542.8		1.6355	0.0488705	0.107063	0.0163297	0.0530067	24.5978	9.59694	0.4944	0.0729028	0.0423363	0.120313	0.0583204	0.481532	3.74642	0.549681	10542.8	0.747539
Guangdong	2013	2830.7	4698.1	2507.6	239.8	2050.7	223.68	2876.4	4946.8	2444.7	1315.9	1172	243.9	110090	45781	75.3	626	304	1349.46	1135	51.26	18000	3596.26	11669.3		1.6597	0.0452171	0.116936	0.0160278	0.0519146	23.4329	9.74458	0.5126	0.07497	0.241587	0.133245	0.064707	0.520359	4.22082	0.524765	11669.3	0.799831
Guangdong	2014	2622	4744.9	2507	279.8	2066.38	224.33	3038.7	5234.2	2613.2	1357.3	1112	249.6	112664	46206	77.6	735	345	1384.91	842	51.26	18000	3605.25	12245.6		1.80965	0.0428585	0.135406	0.0163544	0.0526038	23.7442	9.73803	0.5126	0.0769394	0.177454	0.154903	0.0727096	0.550739	4.70701	0.541404	12245.6	0.842854
Guangdong	2015	2615.9	4784.7	2505.8	295.9	2066.64	227	3189.8	5520	2793.8	1358.1	1046	256.5	113782	46795	78.7	740	341	1457.52	846	51.26	18000	3560.62	13360.4		1.82908	0.0411232	0.143179	0.0164483	0.0536084	23.7804	9.78013	0.5126	0.0809733	0.176814	0.15466	0.0712688	0.583903	5.27725	0.541983	13360.4	0.895855
Guangdong	2016	2607.6	4830.8	2509.3	301.5	2067.96	220.5	3500.5	6078.4	3134.4	1204.2	987	261	113652	45505	79.9	715	349	1536.17	631	51.26	18000	3554.54	14512.2		1.85258	0.036276	0.145796	0.0165397	0.0540283	23.5265	9.41976	0.5126	0.0853428	0.13062	0.148009	0.0722448	0.648837	6.15846	0.479895	14512.2	0.984797
Guangdong	2017	2599.7	4227.5	2169.7	326.2	2069.87	220.3	3611.4	5969.9	2890	1208.6	933	258.3	112958	45867	77.7	575	320	1638.7	283	51.26	18000	3552.46	15779.7		1.62615	0.0369018	0.157594	0.0183797	0.0610999	26.7198	10.8497	0.5126	0.0910389	0.0669426	0.136014	0.0756949	0.683619	6.39861	0.557036	15779.7	1.01659
Guangdong	2018		4279.4	2151	418.2	2070.5	214.2	3836.4	6318.1	3089.6	1193.5	864	231.3	93684	44814	88.5	597	324	1757.89	548	53.52	18000	3480.9	17167.7		1.95861	0.0339026	0.20198	0.0206805	0.0540496	21.8919	10.472	0.5352	0.0976606	0.128055	0.139506	0.0757115	0.72197	7.31262	0.554858	17167.7	1.10213
Guangdong	2019	1901.9	4357.4	2160.6	425.1	2067.95	208.5	4350.6	7175.9	3530.2	1240.8	823	225.8	87489	43842	85.5	597	339	1858.08	44	53.52	18000	3415.74	18818.4		2.29108	0.0290556	0.205566	0.0196218	0.0518199	20.0783	10.0615	0.5352	0.103227	0.0100978	0.137008	0.0777987	0.810162	8.7192	0.574285	18818.4	1.27369
Guangdong	2020	1901.9	4451.8	2204.7	428.75	2071.22	210.9	4732.7	7901.9	3769.3	1267.6	767	219.8	83217	42558	85.8	565	326	1953.7	26	53.52	18000	3263.3	20143.4		2.34071	0.0266898	0.207004	0.0192731	0.0493733	18.6929	9.55973	0.5352	0.108539	0.00584033	0.126915	0.0732288	0.846691	10.3023	0.574954	20143.4	1.45028
Guangdong	2021	1901.9	4498.4	2213	431.55	1816	204.2	4984.7	8305.8	3951.1	1279.9	753	212.9	77440	43027	85.4	682	416	2034.5	26	53.52	18000	3218	22306		2.36521	0.0245852	0.237638	0.0189845	0.0473279	17.215	9.56496	0.5352	0.113028	0.00577983	0.151609	0.0924773	0.878335	11.0303	0.578355	22306	1.54901
Guangxi	2011	4217.5	5996.5	3072.8	727.1	1554.96	193.21	2006.4	3323.4	1602.5	1429.9	1565.2	242.7	66229	37403	59.8	132	62	1952.08	638	52.71	23600	2705	5231.3		1.42181	0.0581362	0.4676	0.00997248	0.0404736	11.0446	6.23747	0.5271	0.0827153	0.106395	0.0220128	0.0103394	0.267239	2.12331	0.465341	5231.3	0.741738
Guangxi	2012	4217.5	6082.6	3069.1	780.77	1644.7	211.87	2126.4	3490.7	1724	1484.9	1481	249	67784	39699	61.7	134	65	1670.46	305	52.71	23600	2653	6007.5		1.44223	0.0606956	0.474719	0.0101437	0.0409364	11.1439	6.52665	0.5271	0.0707822	0.050143	0.0220301	0.0106862	0.283431	2.35699	0.483823	6007.5	0.801508
Guangxi	2013	4217.5	6137.2	3076	800.47	1648.9	209.4	2290.6	3755.2	1868.3	1521.8	1478.43	255.7	69037	41479	63.3	149	78	1735.65	694	56.51	23600	2597	6790.9		1.45517	0.0557627	0.485457	0.0103141	0.041664	11.2489	6.75862	0.5651	0.0735445	0.113081	0.0242782	0.0127094	0.304422	2.53999	0.494733	6790.9	0.882018
Guangxi	2014	4419	5929.9	3067.7	879.6	1665.1	209.21	2413.4	3947.7	1994	1534.4	1451	258.7	71999	44087	64.7	171	91	1931.76	1213	56.51	23600	2550	8683.2		1.34191	0.0529954	0.528257	0.0109108	0.0436264	12.1417	7.4347	0.5651	0.0818542	0.204557	0.0288369	0.015346	0.336262	2.72068	0.500179	8683.2	0.946431
Guangxi	2015	4402.3	6134.7	3059.3	951.4	1693.06	201.7	2565.5	4197.1	2146.4	1524.8	1297	259.9	74916	46276	64.8	193	110	2107.34	546	56.51	23600	2502	9466.6		1.39352	0.048057	0.561941	0.0105629	0.0423656	12.2118	7.54332	0.5651	0.0892941	0.0890019	0.0314604	0.0179308	0.349879	3.23601	0.498415	9466.6	1.02538
Guangxi	2016	4395.1	6145.3	3023.6	1030.8	1721.76	198.3	2800.3	4591.4	2347.9	1419	1207	262.1	85694	48445	63.6	196	116	2284.89	301	56.51	23600	2465	10359.5		1.39822	0.0431894	0.59869	0.0103494	0.0426505	13.9446	7.88326	0.5651	0.0968174	0.0489805	0.0318943	0.0188762	0.382064	3.80398	0.469308	10359.5	1.13602
Guangxi	2017	4387.5	5969.9	2853.1	1067.9	1748.47	195.8	2878.3	4698.7	2538.9	1370.5	1110	263.8	72495	47693	56.8	205	135	2463.76	196	56.51	23600	2425	11325.5		1.36066	0.0416711	0.610763	0.0095144	0.0441883	12.1434	7.98891	0.5651	0.104397	0.0328314	0.0343389	0.0226134	0.425284	4.23306	0.480355	11325.5	1.18693
Guangxi	2018		5972.4	2802.1	1137.7	1786.2	196.4	3021.1	4909.2	2717.5	1372.8	1024	255	69714	47195	52.7	204	147	2647.73	150	60.17	23600	2383	12434.8		1.5857	0.0400065	0.636939	0.00882392	0.0426964	11.6727	7.90218	0.6017	0.112192	0.0251155	0.0341571	0.0246132	0.45501	4.79414	0.489918	12434.8	1.26777
Guangxi	2019	3307.6	5989.2	2747	1162.9	1791.48	189.9	3389.7	5498.8	3102.3	1332	951	252	68144	47577	53.4	246	188	2845.51	99	60.17	23600	2343	13675.7		1.81074	0.0345348	0.649128	0.00891605	0.0420757	11.3778	7.9438	0.6017	0.120572	0.0165298	0.0410739	0.0313898	0.517982	5.78212	0.484893	13675.7	1.44673
Guangxi	2020	3307.6	6107.3	2806.1	1189.27	1809.48	186.9	3645.9	5913.3	3268.8	1370	866	247.9	66026	48712	52.8	493	363	3048	51	60.17	23600	2298	14814.9		1.84644	0.0316067	0.657244	0.00864539	0.0405908	10.811	7.97603	0.6017	0.129153	0.00835066	0.0807231	0.0594371	0.535228	6.82829	0.488222	14814.9	1.58655
Guangxi	2021	3307.6	6177.5	2822.9	1219.22	1630	189.6	4051.3	6524.4	3690.7	1386.5	842	251.9	64233	45404	50.2	822	621	3237.3	51	60.17	23600	2263	16362.9		1.86767	0.0290601	0.747988	0.00812626	0.040777	10.3979	7.3499	0.6017	0.137174	0.00825577	0.133064	0.100526	0.597442	7.74869	0.491162	16362.9	1.79023
Hainan	2011	727.5	838.3	430.6	126.2	253.67	33.84	636.6	1002.4	401	188	227.91	47.7	46854	19387	22.8	21	18	37.74	198	51.98	3400	434.283	6446		1.1523	0.033759	0.497497	0.0271979	0.0569009	55.8917	23.1266	0.5198	0.0111	0.236192	0.0250507	0.021472	0.478349	4.39823	0.4366	6446	1.46586
Hainan	2012	727.5	854.6	438.6	134.75	327.6	34.69	683.9	1082.1	460.7	199.5	218.15	45.5	39637	21394	22	18	14	67.28	39	51.98	3400	429.09	7408		1.17471	0.032058	0.411325	0.025743	0.0532413	46.3808	25.0339	0.5198	0.0197882	0.0456354	0.0210625	0.0163819	0.539083	4.96035	0.454856	7408	1.59384
Hainan	2013	727.5	848.2	421.8	75.36	310.7	32.31	723.6	1144.9	485.4	190.9	199.41	47.6	43478	23333	22.1	20	13	56.6	165	55.38	3400	423.109	8342.6		1.16591	0.0282208	0.242549	0.0260552	0.0561188	51.2591	27.5088	0.5538	0.0166471	0.19453	0.0235793	0.0153266	0.572271	5.74144	0.452584	8342.6	1.7102
Hainan	2014	727	859.6	394	82.6	325.98	33.4	793.2	1252.2	568.2	186.6	195.59	49.5	39900	28100	23	25	17	58.78	309	55.38	3400	417.769	9912.6		1.18239	0.0266731	0.25339	0.0267566	0.0575849	46.4169	32.6896	0.5538	0.0172882	0.35947	0.0290833	0.0197766	0.661005	6.40217	0.473604	9912.6	1.89866
Hainan	2015	725.9	845.3	375.6	83.4	331.64	34.4	835.4	1323.9	613.9	184	189.95	51.1	39800	32433	21.7	28	16	74.58	41	55.38	3400	408.776	10857.6		1.16449	0.0259838	0.251478	0.0256714	0.0604519	47.0839	38.3686	0.5538	0.0219353	0.0485035	0.0331243	0.0189282	0.726251	6.96973	0.489883	10857.6	2.04366
Hainan	2016	722.7	823.3	360.4	85.4	354.21	33.1	924.7	1470.4	695.6	146.1	187.45	50.6	34028	26704	19.9	48	26	96.13	509	55.38	3400	396	11842.9		1.1392	0.0225109	0.2411	0.024171	0.06146	41.3312	32.4353	0.5538	0.0282735	0.618244	0.058302	0.0315802	0.844893	7.84423	0.405383	11842.9	2.3351
Hainan	2017	722.4	709.4	282.5	89	354.27	33.3	962.8	1488.9	707.4	138.1	183.53	51.4	33408	27642	16.2	68	38	108.42	11	55.38	3400	388.449	12901.8		0.982004	0.0223655	0.251221	0.0228362	0.0724556	47.0933	38.9653	0.5538	0.0318882	0.0155061	0.0958557	0.0535664	0.997181	8.11257	0.48885	12901.8	2.47858
Hainan	2018		712.9	286.1	95.2	350.7	32.6	986	1535.7	729.5	147.1	177.09	48.4	23250	23539	20.6	103	55	116.72	32	57.36	3400	382.511	13988.9		1.1854	0.0212281	0.271457	0.0288961	0.0678917	32.6133	33.0187	0.5736	0.0343294	0.0448871	0.14448	0.0771497	1.02329	8.67186	0.514156	13988.9	2.57771
Hainan	2019	486.9	676.2	272.6	95.4	350.8	34.2	1079	1689.4	819.6	145	175.15	46.3	21358	30550	15.7	116	69	136.812	1	57.36	3400	385.16	15113.1		1.38879	0.0202439	0.27195	0.023218	0.0684709	31.5853	45.1789	0.5736	0.0402388	0.00147885	0.171547	0.102041	1.21207	9.64545	0.531915	15113.1	2.80143
Hainan	2020	486.9	676.9	270.7	95.73	352.99	33.4	1136	1821	874.8	145.5	171	42.6	19747	30580	15	123	75	139.3	14	57.36	3400	402.2	16278.8		1.39022	0.0183416	0.271197	0.0221598	0.062934	29.1727	45.1765	0.5736	0.0409706	0.0206825	0.181711	0.110799	1.29236	10.6491	0.537495	16278.8	2.82447
Hainan	2021	486.9	684.8	271.4	104.43	383	34	1254.4	2014.8	1049.6	146	169	40.8	18729	34246	13.7	88	64	147.3	14	57.36	3400	398	18076.3		1.40645	0.0168751	0.272663	0.0200058	0.0595794	27.3496	50.0088	0.5736	0.0433235	0.0204439	0.128505	0.0934579	1.53271	11.9219	0.537951	18076.3	3.15176
Chongqing	2011	2235.9	3413.1	2259.4	163.54	692.88	23.62	794.1	1265.3	751.2	1126.9	568.95	95.6	20324	39332	17.2	248	71	2376.69	281	34.85	8230	1340.6	6480.4		1.5265	0.0186675	0.236029	0.00503941	0.0280097	5.9547	11.5238	0.3485	0.288784	0.0823298	0.0726612	0.0208022	0.220093	2.22392	0.498761	6480.4	0.592347
Chongqing	2012	2235.9	3477.7	2259.6	172.71	660.7	25.18	879.7	1402	841.8	1138.5	531.18	96	19480	40928	19	244	77	2489.73	224	34.85	8230	1288.42	7383.3		1.55539	0.0179601	0.261405	0.00546338	0.0276045	5.6014	11.7687	0.3485	0.302519	0.0644104	0.0701613	0.0221411	0.242057	2.63941	0.50385	7383.3	0.682774
Chongqing	2013	2235.9	3515.9	2253.9	181.24	679.3	24.56	941.2	1513.7	909.2	1148.1	495.08	96.6	18354	42860	21.6	424	150	2576.14	455	38.43	8230	1253.5	8332		1.57248	0.0162251	0.266804	0.00614352	0.0274752	5.22028	12.1903	0.3843	0.313018	0.129412	0.120595	0.0426633	0.258597	3.05749	0.509384	8332	0.750858
Chongqing	2014	2456	3540.4	2242.5	191.8	681.45	23.74	990.8	1595	967.9	1144.5	463.78	97.3	18437	43824	22.5	637	243	2908.69	281	38.43	8230	1223.48	9489.8		1.44153	0.014884	0.281459	0.00635521	0.0274828	5.2076	12.3783	0.3843	0.353425	0.0793696	0.179923	0.0686363	0.273387	3.43913	0.510368	9489.8	0.809821
Chongqing	2015	2430.5	3575.8	2234	205.7	691.38	25.8	1067.7	1738.1	1033.7	1154.9	440.3	97.7	18199	45162	21.4	763	278	3069.96	71	38.43	8230	1181.01	10504.7		1.47122	0.0148438	0.297521	0.00598467	0.0273226	5.08949	12.6299	0.3843	0.373021	0.0198557	0.213379	0.0777448	0.289082	3.94754	0.516965	10504.7	0.904057
Chongqing	2016	2382.5	3600.7	2250.1	218.7	693.34	25.5	1237	1968.3	1151.8	1078.2	419.19	96.2	17604	45265	21.6	772	297	3233.87	190	38.43	8230	1140.12	11548.8		1.51131	0.0129553	0.31543	0.00599883	0.026717	4.88905	12.5712	0.3843	0.392937	0.0527675	0.214403	0.082484	0.319882	4.69548	0.479179	11548.8	1.08497
Chongqing	2017	2369.8	3339.6	2030.7	233.3	694.26	25.4	1276.1	1902.5	1165.7	1079.9	402.91	95.5	17467	45479	21.7	761	318	3397.39	126	38.43	8230	1101.17	12637.9		1.40923	0.0133509	0.336041	0.00649778	0.0285962	5.23027	13.6181	0.3843	0.412806	0.0377291	0.227872	0.095221	0.349054	4.7219	0.531787	12637.9	1.15886
Chongqing	2018		3348.5	2017.8	249.2	696.9	25.4	1378.7	2052.4	1292.7	1079.3	390.62	93.2	17191	44625	21.4	1214	513	3580.06	71	43.11	8230	1058.69	13781.2		1.59909	0.0123758	0.357584	0.00639092	0.0278334	5.13394	13.3269	0.4311	0.435001	0.0212035	0.36255	0.153203	0.386053	5.25421	0.534889	13781.2	1.30227
Chongqing	2019	1870.2	3345.7	1999.3	258.4	697.68	25.2	1551.6	2337.8	1397.5	1075.2	381.48	91.1	16542	42559	21.2	1889	746	3722.49	26	43.11	8230	1015.32	15133.3		1.78895	0.0107794	0.37037	0.00633649	0.027229	4.94426	12.7205	0.4311	0.452307	0.00777117	0.564605	0.222973	0.4177	6.12824	0.537788	15133.3	1.52819
Chongqing	2020	1870.2	3372.5	2003.1	264.65	698.32	29	1803.5	2749.1	1596.1	1081.4	378	89.8	16205	41694	21.3	2712	988	3856	47	43.11	8230	979.85	16361.4		1.80328	0.0105489	0.378981	0.00631579	0.0266271	4.80504	12.3629	0.4311	0.46853	0.0139362	0.804151	0.292958	0.473269	7.27275	0.539863	16361.4	1.84059
Chongqing	2021	1870.2	3409.3	2013.2	282.56	769	28.7	1921.9	2935.6	1759.9	1092.8	366	89.1	16038	41159	21.3	3239	1136	3947.3	47	43.11	8230	953	18099.6		1.82296	0.00977654	0.367438	0.00624762	0.0261344	4.70419	12.0726	0.4311	0.479623	0.0137858	0.950048	0.333206	0.516206	8.02077	0.542817	18099.6	2.01668
Sichuan	2011	5947.4	9565.6	6440.5	1317.1	2666.7	128.44	2854.6	4932.7	2454.3	3291.6	1972	251.2	61910	122227	43.4	804	209	6536.19	721	34.31	48140	4682.69	6128.6		1.60837	0.0260385	0.493906	0.00453709	0.0262608	6.47215	12.7778	0.3431	0.135775	0.0753743	0.0840512	0.0218491	0.256576	2.50137	0.511078	6128.6	0.609608
Sichuan	2012	5947.4	9657	6468.2	1416.11	2800	145.79	3142.6	5433.1	2764.9	3315	1905	253	60317	126827	45.8	824	218	7424.09	398	34.31	48140	4560.63	7001.4		1.62373	0.0268337	0.505754	0.00474267	0.0261986	6.24594	13.1332	0.3431	0.154219	0.0412136	0.0853267	0.0225743	0.28631	2.85202	0.512507	7001.4	0.689071
Sichuan	2013	5947.4	9682.2	6469.9	1461.54	2842.2	139.41	3257.4	5620.3	2903.5	3387.1	1854	251.1	59954	127854	46.3	910	274	7792.14	1603	35.22	48140	4466.96	7895.3		1.62797	0.0248047	0.514228	0.00478197	0.0259342	6.19219	13.2051	0.3522	0.161864	0.165562	0.0939869	0.0282994	0.29988	3.03145	0.523517	7895.3	0.729221
Sichuan	2014	6735	9668.6	6467.4	1472.1	2891.52	145.38	3524.7	5888.1	3078.6	3374.9	1804	250.2	59385	130263	46.6	1029	354	8159.15	919	35.22	48140	4371.29	9347.7		1.43558	0.0246905	0.509109	0.00481973	0.0258776	6.14205	13.4728	0.3522	0.169488	0.09505	0.106427	0.0366134	0.318412	3.26391	0.521833	9347.7	0.80633
Sichuan	2015	6731.4	9689.9	6453.9	1567.9	2963.37	156.7	3661	6377.8	3335.5	3442.8	1758.4	249.8	58912	132170	46.9	1258	457	8510.33	563	35.22	48140	4291	10247.4		1.43951	0.0245696	0.529094	0.00484009	0.0257794	6.07973	13.64	0.3522	0.176783	0.0581017	0.129826	0.0471625	0.344224	3.62705	0.533445	10247.4	0.853181
Sichuan	2016	6733	9728.6	6453.9	1639.8	3052.2	155.9	3900.6	6831.1	3711	3469.9	1709	249	58038	132384	46.9	1251	465	8980.33	411	35.22	48140	4196	11203.1		1.44491	0.0228221	0.537252	0.00482084	0.0255946	5.96571	13.6077	0.3522	0.186546	0.0422466	0.12859	0.0477972	0.381453	3.99713	0.537644	11203.1	0.9296
Sichuan	2017	6725.2	9575.1	6292	1702.6	3113.74	160.5	4262.5	6955.5	4004.2	3488.9	1661.5	242	55751	130993	46.7	1197	471	9456.96	216	35.22	48140	4085	12226.9		1.42376	0.0230753	0.546802	0.00487723	0.0252739	5.8225	13.6806	0.3522	0.196447	0.0225585	0.125012	0.0491901	0.418189	4.18628	0.554498	12226.9	1.04345
Sichuan	2018		9615.3	6265.6	1762.7	3181.5	156.6	4427.4	7195.6	4153.7	3493.7	1618	235.2	51276	120186	46.9	1281	525	9961.81	484	38.03	48140	3979.5	13331.4		1.63905	0.0217633	0.554047	0.00487764	0.024461	5.33275	12.4995	0.3803	0.206934	0.0503364	0.133225	0.0546005	0.431989	4.44722	0.5576	13331.4	1.11255
Sichuan	2019	5227.2	9693	6279.3	1793	3211.08	154.5	4807.5	7889.3	4395	3498.5	1579.5	222.8	46290	123235	47	1593	673	10463.6	132	38.03	48140	3870.1	14670.1		1.85434	0.0195835	0.558379	0.00484886	0.0229857	4.77561	12.7138	0.3803	0.217357	0.0136181	0.164345	0.0694315	0.45342	4.99481	0.557148	14670.1	1.24222
Sichuan	2020	5227.2	9849.9	6312.6	1829.58	3252.36	153.9	5556.9	9216.4	4701.9	3527.4	1542	210.8	42130	118818	47.1	1737	750	10974.6	231	38.03	48140	3622	15929.1		1.88435	0.0166985	0.562539	0.00478177	0.0214012	4.2772	12.0629	0.3803	0.227973	0.023452	0.176347	0.0761429	0.477355	5.97691	0.558787	15929.1	1.53421
Sichuan	2021	5227.2	9999.9	6357.7	1864.94	3502	158.6	5662	9383.3	5089.5	3582.1	1506	207.2	40974	116968	47	1984	841	11501.8	231	38.03	48140	3531	17575.3		1.91305	0.0169024	0.532536	0.00470005	0.0207202	4.09744	11.6969	0.3803	0.238924	0.0231002	0.198402	0.0841008	0.508955	6.23061	0.563427	17575.3	1.60351
Guizhou	2011	4485.3	5021.2	3055.6	396.03	1206.41	49.7	699.6	1165.5	655.3	876.9	1149.85	94.1	14469	40857	9.7	75	17	3249.82	1364	31.61	17600	2293.44	4145.4		1.11948	0.0426426	0.328271	0.00193181	0.0187405	2.88158	8.1369	0.3161	0.184649	0.271648	0.0149367	0.00338564	0.130507	1.01361	0.286981	4145.4	0.305044
Guizhou	2012	4485.3	5182.9	3054.3	403.28	906.8	50.3	862.7	1436.6	864.9	1079.5	1092.21	98.2	14450	44062	10.2	57	16	5545.1	221	31.61	17600	2284.92	4753		1.15553	0.0350132	0.444729	0.00196801	0.0189469	2.78801	8.50142	0.3161	0.315063	0.0426402	0.0109977	0.00308707	0.166876	1.31531	0.353436	4753	0.377563
Guizhou	2013	4485.3	5390.1	3118.4	304.37	933.8	48.24	999.3	1663	997.1	1030	1039.88	97.4	13480	47495	10.9	69	19	5816.53	1522	37.09	17600	2255.84	5434		1.20173	0.0290078	0.325948	0.00202223	0.0180702	2.50088	8.81152	0.3709	0.330485	0.28237	0.0128012	0.00352498	0.184987	1.59922	0.330298	5434	0.442984
Guizhou	2014	4548	5516.5	3138.4	307.7	988.28	50.39	1281.5	2118.5	1321.9	1138.5	990.81	101.3	13425	48949	10.9	44	12	6021.33	627	37.09	17600	2197.38	6671.2		1.21295	0.0237857	0.311349	0.00197589	0.0183631	2.43361	8.8732	0.3709	0.342121	0.113659	0.00797607	0.00217529	0.239627	2.13815	0.362764	6671.2	0.583196
Guizhou	2015	4537.4	5542.2	3114.9	325.6	1071.88	54.3	1642	2738.7	1772.6	1180	937.58	103.7	13722	49403	11	24	19	6297.78	224	37.09	17600	2115.04	7386.9		1.22145	0.0198269	0.303765	0.00198477	0.018711	2.47591	8.91397	0.3709	0.357828	0.0404172	0.00433041	0.00342824	0.319837	2.92103	0.378824	7386.9	0.776343
Guizhou	2016	4530.2	5596.8	3113.3	323.5	1094.68	56.4	1861.8	3097.2	1888.6	1264.3	883.02	103.7	13677	51053	11.2	35	25	6556.46	331	37.09	17600	2045.86	8090.3		1.23544	0.01821	0.29552	0.00200114	0.0185284	2.44372	9.12182	0.3709	0.372526	0.0591409	0.00625357	0.00446684	0.337443	3.50751	0.406096	8090.3	0.910035
Guizhou	2017	4518.8	5659.4	3052.8	332.8	1120.97	58.9	2032.3	3413.9	2077	1242.4	828.02	95.7	13399	51138	11.4	52	35	6814.62	267	37.09	17600	1986.69	8869.1		1.25241	0.017253	0.296886	0.00201435	0.0169099	2.36757	9.03594	0.3709	0.387194	0.0471781	0.00918825	0.0061844	0.367	4.12297	0.406971	8869.1	1.02296
Guizhou	2018		5477.2	2740.2	341	1139.1	61.2	2156	3619.5	2288.7	1059.7	764.96	89.5	11122	55031	11.1	137	78	7052.95	292	43.77	17600	1928.58	9716.1		1.4901	0.0169084	0.299359	0.00202658	0.0163405	2.0306	10.0473	0.4377	0.400736	0.0533119	0.0250128	0.0142409	0.417859	4.73162	0.386724	9716.1	1.11792
Guizhou	2019	3172.6	5481.6	2709.4	350.2	1161.76	61.7	2280.6	3889	2535.7	1051.2	700.45	83.2	9210	44121	11.3	262	165	7321.36	44	43.77	17600	1867.05	10756.3		1.72779	0.0158653	0.301439	0.00206144	0.0151781	1.68017	8.04893	0.4377	0.415987	0.00802685	0.0477963	0.0301007	0.462584	5.55215	0.387983	10756.3	1.2215
Guizhou	2020	3172.6	5475.3	2754.1	361.58	1173.26	51.8	2539.9	4358.6	2781.8	1057.6	634	78.8	8423	45411	10.8	377	241	7577	101	43.77	17600	1807.47	11642.3		1.72581	0.0118846	0.308184	0.00197249	0.0143919	1.53836	8.29379	0.4377	0.430511	0.0184465	0.0688547	0.0440159	0.508063	6.87476	0.384009	11642.3	1.40522
Guizhou	2021	3172.6	5422.9	2787.7	402.79	1377	62.1	2730.9	4692	3123.7	1094.9	618	76	7048	44224	10.4	373	257	7899.9	101	43.77	17600	1759	12856.1		1.70929	0.0132353	0.292513	0.00191779	0.0140146	1.29967	8.15505	0.4377	0.448858	0.0186247	0.0687824	0.0473916	0.57602	7.59223	0.392761	12856.1	1.55253
Yunnan	2011	6072.1	6667.5	4326.9	588.04	1713.65	96.08	1396.6	2306.5	1124.7	1673.6	1689.34	200.5	48157	91229	72.6	464	221	5866.84	773	47.5	38330	2930.5	4722		1.09806	0.0416562	0.343151	0.0108886	0.0300712	7.22265	13.6826	0.475	0.153061	0.115936	0.0695913	0.0331459	0.168684	1.36533	0.38679	4722	0.476574
Yunnan	2012	6072.1	6920.4	4399.6	625.61	1698	103.75	1640.4	2680.2	1398.2	1749.1	1610	210.2	55326	101280	77.9	460	209	7440.37	581	47.5	38330	2849.5	5416.5		1.1397	0.0387098	0.368439	0.0112566	0.030374	7.99462	14.635	0.475	0.194113	0.0839547	0.0664701	0.0302006	0.20204	1.66472	0.397559	5416.5	0.57568
Yunnan	2013	6072.1	7148.2	4499.4	637.72	1749.9	102.67	1878.5	3056	1639.4	1824	1559.25	219	54782	106606	82.3	455	213	7393.81	1231	50.03	38330	2785.1	6141.3		1.17722	0.0335962	0.364432	0.0115134	0.0306371	7.66375	14.9137	0.5003	0.192899	0.172211	0.0636524	0.0297977	0.229344	1.95992	0.405387	6141.3	0.674482
Yunnan	2014	6220	7194.4	4508.2	681.1	1803.66	103.3	2007.4	3263.3	1806.3	1860.7	1515.27	226.9	57225	110993	84.8	512	235	7734.45	882	50.03	38330	2735.5	7456.1		1.15666	0.0316551	0.377621	0.0117869	0.0315384	7.9541	15.4277	0.5003	0.201786	0.122595	0.0711665	0.0326643	0.25107	2.15361	0.412737	7456.1	0.733833
Yunnan	2015	6208.5	7185.6	4487.3	724.5	1854.09	104.6	2079.3	3383.1	1841.5	1876.4	1478.41	231.9	58648	113104	86.3	569	261	8074.45	1028	55.7	38330	2661.2	8242.1		1.15738	0.0309184	0.390758	0.0120101	0.0322729	8.16188	15.7404	0.557	0.210656	0.143064	0.0791862	0.0363226	0.256276	2.28834	0.418158	8242.1	0.781339
Yunnan	2016	6207.8	7164.5	4481.2	794.3	1907.66	105.2	2225.5	3633.1	1943.6	1815.1	1474.04	235.6	58601	115926	84.8	740	288	8540.74	868	50.03	38330	2589.2	9019.8		1.15411	0.028956	0.416374	0.0118361	0.0328844	8.17936	16.1806	0.5003	0.222821	0.121153	0.103287	0.0401982	0.271282	2.46472	0.405048	9019.8	0.859532
Yunnan	2017	6213.3	6790.8	4169.2	868	1955.09	108.5	2338.4	3872.9	1982.5	1843.4	1380.11	231.9	57675	120150	85.9	793	301	9004.38	407	50.03	38330	2520.6	9862.2		1.09295	0.0280152	0.443969	0.0126495	0.0341491	8.49311	17.6931	0.5003	0.234917	0.059934	0.116776	0.0443247	0.291939	2.80623	0.442147	9862.2	0.927716
Yunnan	2018		6890.8	4174.6	941.2	2011.7	107.2	2498.7	4108.9	2234.7	1860.5	1295.3	217.4	52591	119685	25.4	1158	384	9517.65	275	55.04	38330	2471.9	10767.9		1.1895	0.0260897	0.467863	0.00368607	0.0315493	7.63206	17.3688	0.5504	0.248308	0.0399083	0.16805	0.0557265	0.324302	3.17216	0.445671	10767.9	1.01084
Yunnan	2019	5395.5	6938.9	4165.8	959.9	2036.22	106.4	3037.7	4935.7	2680.2	1870	1260.51	204	47441	122139	26.2	1753	501	10047.7	541	55.04	38330	2419.7	11902.4		1.28605	0.0215572	0.471413	0.00377581	0.0293995	6.83696	17.6021	0.5504	0.262136	0.0779662	0.252634	0.0722016	0.386257	3.91564	0.448893	11902.4	1.2554
Yunnan	2020	5395.5	6989.7	4167.4	1001.68	2099.84	110	3611.8	5820.5	2902.2	1895.9	1226	196.7	44846	121558	30.4	2065	567	10543.1	420	55.04	38330	2358.6	12841.9		1.29547	0.0188987	0.477027	0.00434926	0.0281414	6.41601	17.391	0.5504	0.275061	0.0600884	0.295435	0.0811194	0.415211	4.74755	0.454936	12841.9	1.53133
Yunnan	2021	5395.5	7057.2	4191.4	1010.9	2115	112.1	3831.3	6351.8	3441.5	1930.3	1187	187.3	41104	117326	28.3	2378	643	11092.9	420	55.04	38330	2296	14197.3		1.30798	0.0176485	0.477967	0.00401009	0.0265403	5.82441	16.625	0.5504	0.289405	0.0595137	0.336961	0.0911126	0.487658	5.35114	0.460538	14197.3	1.66868
Shaanxi	2011	4050.3	4181	3134.9	861.3	1414.29	56.22	1187.4	2058.6	1360.7	1194.7	835	207.3	12410	37912	80	158	65	9407.09	292	37.26	20560	1982	5027.9		1.03227	0.0273098	0.608998	0.0191342	0.0495814	2.96819	9.06769	0.3726	0.457543	0.0698398	0.03779	0.0155465	0.325448	2.46539	0.381097	5027.9	0.599092
Shaanxi	2012	4050.3	4238.3	3127.5	881.6	1303.9	58.19	1314.8	2303.2	1526.3	1245.1	809	239.8	12952	39077	82.2	155	61	6584.27	188	37.26	20560	1904	5762.5		1.04642	0.0252648	0.676125	0.0193946	0.0565793	3.05594	9.21997	0.3726	0.320247	0.0443574	0.0365713	0.0143926	0.360121	2.84697	0.398114	5762.5	0.690546
Shaanxi	2013	4050.3	4269	3105.1	824.6	1330.8	58.06	1463.5	2562.5	1714.8	1215.8	791	241.7	12998	40847	91	199	83	6784.91	813	41.42	20560	1842	6502.6		1.054	0.0226576	0.619627	0.0213165	0.0566175	3.04474	9.56828	0.4142	0.330005	0.190443	0.0466151	0.0194425	0.401687	3.23957	0.391549	6502.6	0.794517
Shaanxi	2014	3992	4262.1	3076.5	850.6	1347.87	57.86	1566.9	2741.8	1870.8	1197.8	795	230.2	12793	41479	91.2	204	85	7039.06	772	41.42	20560	1798	7932.2		1.06766	0.0211029	0.63107	0.0213979	0.0540109	3.00157	9.73206	0.4142	0.342367	0.181131	0.0478637	0.0199432	0.438939	3.44881	0.389339	7932.2	0.871468
Shaanxi	2015	3995.2	4284.5	3073.5	877.2	1358.96	57.9	1599.7	2813.5	1910.7	1226.8	803	231.9	13092	43068	92.3	216	102	7288.32	744	41.42	20560	1741	8688.9		1.07241	0.0205793	0.645494	0.0215428	0.0541253	3.05567	10.052	0.4142	0.35449	0.173649	0.0504143	0.0238067	0.445956	3.50374	0.399154	8688.9	0.91884
Shaanxi	2016	3989.5	4276.9	3068.7	906.9	1387.5	57.6	1696.1	2985.8	2027.6	1264	805	233.1	13190	43717	92.8	224	124	7571.21	633	41.42	20560	1689	9396.4		1.07204	0.0192913	0.653622	0.021698	0.0545021	3.08401	10.2217	0.4142	0.36825	0.148004	0.0523744	0.028993	0.474082	3.70907	0.411901	9396.4	1.0042
Shaanxi	2017	3982.9	4063.9	3019.4	931.5	1418.6	58.2	1741.1	3077.6	2095.3	1194.2	805	232.1	13335	43954	93.4	298	172	7765.02	651	41.42	20560	1637	10264.5		1.02034	0.0189108	0.656633	0.0229828	0.0571126	3.28133	10.8157	0.4142	0.377676	0.160191	0.0733286	0.0423239	0.515588	3.82311	0.395509	10264.5	1.06359
Shaanxi	2018		4091	3006	965.5	1431.8	57.1	1830.2	3240	2245	1226	804	229.6	12550	44147	92.6	324	196	7917.95	382	43.06	20560	1586	11212.8		1.03531	0.0176235	0.674326	0.0226351	0.0561232	3.06771	10.7912	0.4306	0.385114	0.0933757	0.0791982	0.04791	0.548766	4.02985	0.407851	11212.8	1.15397
Shaanxi	2019	3934.3	4132.1	2998.9	971.3	1444.13	55.1	1991.1	3536.8	2445.8	1231.1	803	202.5	12240	44780	93.8	321	188	8039.84	219	43.06	20560	1527	12325.7		1.05028	0.0155791	0.672585	0.0227003	0.0490066	2.96217	10.8371	0.4306	0.391043	0.0529997	0.0776845	0.0454974	0.591902	4.40448	0.410517	12325.7	1.30393
Shaanxi	2020	3934.3	4160.8	3001	988.07	1526.54	55.6	2267.7	4056.6	2807.1	1274.8	632	201.9	11951	44724	93.4	370	230	8163.7	258	43.06	20560	1477	13316.5		1.05757	0.0137061	0.647261	0.0224476	0.0485243	2.87228	10.7489	0.4306	0.397067	0.0620073	0.0889252	0.0552778	0.674654	6.41867	0.424792	13316.5	1.53534
Shaanxi	2021	3934.3	4189.3	3004.3	1015.11	1466	54.6	2409.9	4313.4	3035.6	1270.4	611	200.7	11643	44294	91.9	561	375	8350.5	258	43.06	20560	1438	14744.8		1.06481	0.0126582	0.692435	0.0219368	0.0479078	2.77922	10.5731	0.4306	0.406153	0.0615855	0.133913	0.0895138	0.724608	7.05957	0.422861	14744.8	1.67587
Gansu	2011	4658.8	4094.8	2833.7	894.65	1450.12	93.84	525.6	1187.8	848.5	1014.6	844.78	87.2	68413	143989	29.6	263	130	8096.76	712	10.42	45440	1601.21	3909.4		0.878939	0.0790032	0.616949	0.00722868	0.0212953	16.7073	35.1639	0.1042	0.178186	0.173879	0.0642278	0.0317476	0.207214	1.40605	0.358048	3909.4	0.328252
Gansu	2012	4658.8	4099.8	2839.4	927.63	1463.4	95.1	590.9	1358.2	984.2	1109.7	820.91	92.1	73748	150374	33.1	330	166	7184.2	489	10.42	45440	1561.2	4506.7		0.880012	0.0700191	0.633887	0.00807356	0.0224645	17.9882	36.6784	0.1042	0.158103	0.119274	0.0804917	0.0404898	0.24006	1.65451	0.390822	4506.7	0.378491
Gansu	2013	4658.8	4155.9	2858.7	786.58	1475.3	99.23	658.1	1517.7	1104.5	1138.9	801.21	94.7	77760	165791	34.4	452	224	7388.78	1283	11.28	45440	1509.59	5107.8		0.892054	0.0653818	0.533166	0.00827739	0.0227869	18.7107	39.8929	0.1128	0.162605	0.308718	0.108761	0.0538993	0.265767	1.89426	0.398398	5107.8	0.435946
Gansu	2014	5379	4197.5	2842.5	837	1482.74	97.78	695.8	1618.8	1174.9	1158.7	782.17	97.6	77832	176169	38.6	462	233	7567.08	1618	11.28	45440	1460.94	6276.6		0.78035	0.0604028	0.564495	0.00919595	0.0232519	18.5425	41.97	0.1128	0.166529	0.385468	0.110066	0.0555092	0.279905	2.06963	0.407634	6276.6	0.47627
Gansu	2015	5374.9	4229.3	2849.6	920.7	1501.76	96.2	733.4	1722.1	1252.5	1171.1	768.03	97.9	78848	183735	42.7	611	303	7702.23	1011	11.28	45440	1406.93	6936.2		0.786861	0.055862	0.613081	0.0100962	0.023148	18.6433	43.4434	0.1128	0.169503	0.239047	0.144468	0.0716431	0.296148	2.24223	0.41097	6936.2	0.521278
Gansu	2016	5372.4	4253.8	2814	976.2	1514.74	94.7	800.8	1778	1274.7	1117.5	750.42	93.4	69915	195092	44.2	645	321	7864.73	1343	11.28	45440	1359.09	7456.9		0.791788	0.0532621	0.644467	0.0103907	0.0219568	16.4359	45.863	0.1128	0.173079	0.315718	0.151629	0.0754619	0.299661	2.36934	0.397122	7456.9	0.589218
Gansu	2017	5377	3752	2647.2	1020.9	1537.16	92.3	859.8	1559.6	1068.6	1105.9	733.48	84.5	51995	172188	45.5	759	378	8580.49	773	11.28	45440	1308.45	8076.1		0.697787	0.0591818	0.664147	0.0121269	0.0225213	13.8579	45.8923	0.1128	0.188831	0.206023	0.202292	0.100746	0.284808	2.1263	0.417762	8076.1	0.657114
Gansu	2018		3773.6	2645.3	1066.2	1550.2	89.2	926.1	1659.4	1166.1	1151.4	720.69	83.2	42864	161272	40.8	1092	475	9090.65	764	11.33	45440	1265.34	8804.1		0.716645	0.0537544	0.687782	0.010812	0.0220479	11.3589	42.7369	0.1133	0.200058	0.202459	0.289379	0.125874	0.309015	2.30252	0.435263	8804.1	0.7319
Gansu	2019	5209.5	3831.6	2581.1	1058.7	1543.45	86.5	1059.3	1887.6	1306.4	1162.6	706.1	80.9	41938	152253	39.1	1292	525	9574.74	88	11.33	45440	1236.95	9628.9		0.735502	0.0458254	0.685931	0.0102046	0.0211139	10.9453	39.7361	0.1133	0.210712	0.0229669	0.337196	0.137018	0.340954	2.67328	0.450428	9628.9	0.856383
Gansu	2020	5209.5	3931.8	2638.3	1083.01	1555.78	83.7	1188.1	2103.6	1423.8	1202.2	597	80.4	40312	152956	36.1	1539	670	10100	142	11.33	45440	1194.74	10344.3		0.754737	0.0397889	0.69612	0.00918155	0.0204486	10.2528	38.9023	0.1133	0.222271	0.0361158	0.391424	0.170405	0.362124	3.52362	0.455672	10344.3	0.994445
Gansu	2021	5209.5	3997.9	2676.8	1099.4	1499	82.6	1364.8	2439.5	1623.2	1231.5	580	77.1	28107	170728	36	1703	779	10829.5	142	11.33	45440	1162	11432.8		0.767425	0.0338594	0.733422	0.00900473	0.0192851	7.03044	42.7044	0.1133	0.238325	0.0355186	0.425974	0.194852	0.406013	4.20603	0.460064	11432.8	1.17453
Qinghai	2011	542.7	547.7	279.4	92.9	372.98	23.48	152.6	230.8	102.9	103.4	121.82	8.3	1995	5406	6.2	43	16	840.82	42	4.57	72230	305	4608.5		1.00921	0.101733	0.249075	0.0113201	0.0151543	3.64251	9.87037	0.0457	0.0116409	0.0766843	0.0785101	0.0292131	0.187877	1.8946	0.370079	4608.5	0.500328
Qinghai	2012	542.7	554.2	280.2	97.23	259.4	22.48	174.2	263.9	117.1	101.5	115.09	9.3	1805	5329	6.4	51	17	779.41	87	4.57	72230	301.26	5364.4		1.02119	0.0851838	0.374827	0.0115482	0.0167809	3.25695	9.61566	0.0457	0.0107907	0.156983	0.0920245	0.0306748	0.211296	2.29299	0.362241	5364.4	0.578238
Qinghai	2013	542.7	555.8	280	106.41	259.3	22.77	204.7	310.3	138.3	102.4	116.6	9.8	1997	6472	6.5	144	62	794.41	171	5.63	72230	297.504	6196.4		1.02414	0.0733806	0.410374	0.0116949	0.0176322	3.59302	11.6445	0.0563	0.0109983	0.307665	0.259086	0.111551	0.248831	2.66123	0.365714	6196.4	0.688058
Qinghai	2014	588	553.7	280.1	116.3	260.53	21.01	215.9	327.5	144.2	104.8	116.2	9.7	1886	7046	6.6	170	76	863.32	170	5.63	72230	292.994	7282.7		0.941667	0.0641527	0.446398	0.0119198	0.0175185	3.40618	12.7253	0.0563	0.0119524	0.307025	0.307025	0.137258	0.26043	2.81842	0.374152	7282.7	0.736876
Qinghai	2015	588.4	558.4	277.1	135.8	269	20.9	208.9	319.3	145	102.7	115.09	10.1	1956	7377	6.5	202	92	898.7	221	5.63	72230	292.45	7933.4		0.949014	0.0654557	0.504833	0.0116404	0.0180874	3.50287	13.211	0.0563	0.0124422	0.395774	0.361748	0.164756	0.25967	2.77435	0.370624	7933.4	0.714311
Qinghai	2016	589.4	561.3	281.1	132.8	279.49	19.9	221.2	338.8	155.5	104.8	115.16	8.8	1939	7944	6.4	211	73	1014.42	135	5.63	72230	287	8664.4		0.952324	0.0587367	0.475151	0.0114021	0.0156779	3.45448	14.1529	0.0563	0.0140443	0.240513	0.375913	0.130055	0.277035	2.94199	0.372821	8664.4	0.770732
Qinghai	2017	590.1	555.3	282.6	115.3	284.78	19.2	238.4	364.1	162.4	102.5	114.79	8.7	1875	8416	6.4	285	88	1134.06	272	5.63	72230	280.84	9462.3		0.941027	0.0527328	0.404874	0.0115253	0.0156672	3.37655	15.1558	0.0563	0.0157007	0.489825	0.513236	0.158473	0.292455	3.17188	0.362703	9462.3	0.848882
Qinghai	2018		557.3	281.3	129.4	295.8	19.3	268.1	405.9	169.2	103.1	110.14	8.3	1784	7556	6.4	404	101	1251.66	52	5.82	72230	274.66	10393.3		0.961031	0.0475487	0.437458	0.0114839	0.0148932	3.20115	13.5582	0.0582	0.0173288	0.093307	0.724924	0.181231	0.303607	3.68531	0.366513	10393.3	0.976116
Qinghai	2019	564.2	553.5	280.2	131	299.74	18.9	301.9	454.4	181.3	105.5	105.4	6.2	1398	7780	6.6	336	97	1408.13	26	5.82	72230	270.34	11499.4		0.981035	0.0415933	0.437045	0.0119241	0.0112014	2.52575	14.056	0.0582	0.0194951	0.0469738	0.607046	0.175248	0.327552	4.3112	0.376517	11499.4	1.11674
Qinghai	2020	564.2	571.4	290	136.55	304.58	17.7	338	507.1	188.6	107.4	71	5.5	1233	7378	6.5	379	108	1607.8	13	5.82	72230	236.641	12342.5		1.01276	0.0349044	0.448322	0.0113756	0.00962548	2.15786	12.9121	0.0582	0.0222594	0.0227511	0.663283	0.189009	0.330067	7.14225	0.370345	12342.5	1.42833
Qinghai	2021	564.2	583.9	302.4	161.1	301	17.5	353.6	528.5	204.7	109.1	69	4.9	1069	7159	6.9	547	129	1702.2	13	5.82	72230	232	13604.2		1.03492	0.0331126	0.535216	0.0118171	0.00839185	1.83079	12.2607	0.0582	0.0235664	0.0222641	0.936804	0.220928	0.350574	7.65942	0.36078	13604.2	1.52414
Ningxia	2011	1107.1	1260.4	852.4	386.95	550.3	66.12	175	354.7	223.6	359	163.8	38.2	2692	15244	20.8	196	62	1910.04	154	9.84	6640	322.679	5410		1.13847	0.186411	0.703162	0.0165027	0.0303078	2.13583	12.0946	0.0984	0.287657	0.122183	0.155506	0.0491907	0.177404	2.16545	0.421164	5410	0.542335
Ningxia	2012	1107.1	1241.2	828.3	377.68	576.5	61.41	189	385.1	240.5	375	155.5	39.4	2740	15282	22.1	204	73	1650.93	103	9.84	6640	321.984	6180.3		1.12113	0.159465	0.655126	0.0178053	0.0317435	2.20754	12.3123	0.0984	0.248634	0.0829842	0.164357	0.0588141	0.193764	2.47653	0.452735	6180.3	0.586986
Ningxia	2013	1107.1	1264.7	801.6	185.26	581.7	63.44	210.7	430	269	373.4	147.3	40.4	2699	16627	22.1	81	30	1709.44	301	11.89	6640	314.262	6931		1.14235	0.147535	0.31848	0.0174745	0.0319443	2.1341	13.147	0.1189	0.257446	0.238001	0.0640468	0.023721	0.212699	2.91921	0.465818	6931	0.67046
Ningxia	2014	1281	1253.2	771.3	275.9	587.03	61.26	216.9	445.5	274	377.9	134.5	39.7	2586	15281	22.2	97	37	1959.81	438	11.89	6640	306.373	8410		0.978298	0.137508	0.469993	0.0177147	0.0316789	2.06352	12.1936	0.1189	0.295152	0.349505	0.0774019	0.0295244	0.21864	3.31227	0.489952	8410	0.707961
Ningxia	2015	1290.1	1264.6	770.4	310.9	593.44	62	236.8	483	311	372.6	125.5	40.1	2593	15642	22.2	106	45	2057.2	219	11.89	6640	294.069	9118.7		0.980234	0.128364	0.523895	0.017555	0.0317096	2.05045	12.3691	0.1189	0.309819	0.173177	0.083821	0.0355844	0.245928	3.84861	0.483645	9118.7	0.805254
Ningxia	2016	1288.8	1275.2	778.3	331.3	601.02	56.3	241	493.6	311.9	370.7	117.6	40.7	2587	15137	22.5	221	96	2136.54	390	11.89	6640	286.598	9851.6		0.989448	0.11406	0.55123	0.0176443	0.0319166	2.0287	11.8703	0.1189	0.321768	0.305834	0.173306	0.0752823	0.244589	4.19728	0.476294	9851.6	0.840901
Ningxia	2017	1289.9	1132.6	722.5	359.2	616.29	56.7	250.6	517.4	309	370.1	106.3	40.8	2540	15087	22	240	101	2214.84	174	11.89	6640	275.333	10737.9		0.878053	0.109586	0.582842	0.0194243	0.0360233	2.24263	13.3207	0.1189	0.33356	0.153629	0.211902	0.0891753	0.272824	4.86736	0.512249	10737.9	0.91017
Ningxia	2018		1164.6	735.7	385.7	623	56.7	279.4	575.8	344.6	392.6	98.3	38.4	2266	14975	21.7	261	104	2301.07	148	12.63	6640	268.559	11707.6		0.921292	0.0984717	0.619101	0.018633	0.0329727	1.94573	12.8585	0.1263	0.346547	0.127082	0.224111	0.089301	0.295896	5.85758	0.533641	11707.6	1.04037
Ningxia	2019	1195.4	1153	677.4	418	637.81	59.6	280	584.8	330.8	373.2	90.6	38.4	2245	15600	21.5	277	107	2388.1	7	12.63	6640	260.748	12858.4		0.964531	0.101915	0.655368	0.018647	0.0333044	1.94709	13.5299	0.1263	0.359654	0.00607112	0.240243	0.0928014	0.286904	6.45475	0.55093	12858.4	1.07383
Ningxia	2020	1195.4	1174.2	679.2	440.06	681.59	58.6	338.1	703.1	397.9	380.5	83	38.1	2174	16388	21.4	264	106	2471.5	31	12.63	6640	252.63	13889.4		0.982265	0.0833452	0.645637	0.0182252	0.0324476	1.85147	13.9567	0.1263	0.372214	0.026401	0.224834	0.0902742	0.338869	8.47108	0.560218	13889.4	1.33832
Ningxia	2021	1195.4	1175.9	689.3	457.85	698	56.9	364.6	759.8	412.7	368.4	81	37.5	2204	17958	20.5	310	121	2567.9	31	12.63	6640	246	15336.6		0.983687	0.0748881	0.655946	0.0174335	0.0318905	1.87431	15.2717	0.1263	0.386732	0.0263628	0.263628	0.1029	0.350965	9.38025	0.534455	15336.6	1.48211
Xinjiang	2011	4124.6	4983.5	2047.5	3245.1	5564.77	488.41	1047.2	1955.4	1437.9	1224.7	600.97	183.7	19340	182977	67.6	189	109	458.73	348	4.02	166000	1247.04	5442.2		1.20824	0.249775	0.583151	0.0135648	0.0368616	3.88081	36.7166	0.0402	0.00276343	0.0698304	0.0379252	0.0218722	0.288532	3.25374	0.598144	5442.2	0.83975
Xinjiang	2012	4124.6	5123.9	2131.2	3503.18	6148.3	561.75	1204.1	2275.7	1675	1273	607.14	192.7	19848	187756	72.1	217	117	956.59	619	4.02	166000	1250.8	6393.7		1.24228	0.246847	0.56978	0.0140713	0.0376081	3.87361	36.6432	0.0402	0.00576259	0.120806	0.0423506	0.0228342	0.326899	3.74823	0.597316	6393.7	0.962664
Xinjiang	2013	4124.6	5212.3	2234.8	3144.15	6288.2	557.69	1326.6	2538.9	1806.1	1377	581.8	203.2	21285	206666	77.4	245	136	992.85	565	4.24	166000	1257.37	7296.5		1.26371	0.219658	0.500008	0.0148495	0.0389847	4.08361	39.6497	0.0424	0.00598102	0.108397	0.0470042	0.0260921	0.346507	4.36387	0.616163	7296.5	1.05506
Xinjiang	2014	5160	5517.6	2255.9	3461.6	6380.54	550.99	1406.7	2744	1955.1	1414.5	574.1	237	30439	262921	80.1	327	172	1054.59	1849	4.24	166000	1239.56	8723.8		1.0693	0.200798	0.542525	0.0145172	0.0429535	5.51671	47.6513	0.0424	0.00635295	0.335109	0.0592649	0.031173	0.354339	4.77966	0.627022	8723.8	1.13483
Xinjiang	2015	5188.9	5757.3	2395	3671.9	6432.49	546.4	1409.7	2804.4	2005.4	1521.3	569.55	248.1	25838	268901	86.3	400	202	1128.88	960	4.24	166000	1245.23	9425.1		1.10954	0.194837	0.570836	0.0149897	0.0430931	4.48787	46.7061	0.0424	0.00680048	0.166745	0.069477	0.0350859	0.348323	4.92389	0.635198	9425.1	1.13208
Xinjiang	2016	5216.5	5867.5	2401.1	3890.9	6467.04	533.3	1473.2	2969.7	2163.1	1552.3	573.87	250.2	27596	266198	87.8	548	271	1256.27	808	4.24	166000	1239	10183.2		1.1248	0.17958	0.601651	0.0149638	0.0426417	4.7032	45.3682	0.0424	0.00756789	0.137708	0.0933958	0.0461866	0.368658	5.17487	0.646495	10183.2	1.18902
Xinjiang	2017	5239.6	5887	2295.9	3996.2	6475.32	514.4	1551.8	3326.6	2313.2	1484.7	546.2	250.7	27670	252646	88.3	546	268	1420.22	288	4.24	166000	1237.49	11045.3		1.12356	0.154632	0.617143	0.0149992	0.0425854	4.70019	42.9159	0.0424	0.00855554	0.0489214	0.0927467	0.045524	0.392934	6.09044	0.646675	11045.3	1.25399
Xinjiang	2018		6068.9	2219.6	4088.8	6442.9	490.9	1692.1	3637.8	2541.2	1504.2	539.62	255	23732	269839	95.5	604	283	1688.11	746	4.87	166000	1220.75	11974.5		1.00008	0.134944	0.634621	0.015736	0.0420175	3.91043	44.4626	0.0487	0.0101693	0.122922	0.0995238	0.0466312	0.418725	6.74141	0.67769	11974.5	1.38612
Xinjiang	2019	7038.6	6170	2203.6	4247.8	6518.99	511.4	1781.8	3850.6	2616.3	1527.1	489.16	257.8	22948	262677	94.2	537	236	2008.1	246	4.87	166000	1214.43	13121.7		0.876595	0.13281	0.651604	0.0152674	0.0417828	3.71929	42.5733	0.0487	0.012097	0.0398703	0.087034	0.0382496	0.424036	7.87186	0.693002	13121.7	1.46719
Xinjiang	2020	7038.6	6280	2230.2	4333.31	6448.5	496.2	1981.3	4315.6	2936.6	1583.4	460	248.2	21823	259674	85.2	599	215	2202.3	351	4.87	166000	1126.09	14056.1		0.892223	0.114978	0.671987	0.0135669	0.0395223	3.475	41.3494	0.0487	0.0132669	0.0558917	0.0953822	0.0342357	0.467611	9.38174	0.709981	14056.1	1.75946
Xinjiang	2021	7038.6	6387.4	2371.7	4388.07	7889	527.9	2359.1	5143.1	3489	1735.8	455	240.7	20388	261479	85.8	736	245	2407.1	351	4.87	166000	1107	15575.3		0.907482	0.102642	0.556226	0.0134327	0.0376836	3.19191	40.9367	0.0487	0.0145006	0.0549519	0.115227	0.0383568	0.546232	11.3035	0.73188	15575.3	2.13107

## Sheet: Original agf data 
area	year	Loans for agriculture, forestry, animal husbandry and fishery(RMB 100 million)	Interest on six high energy-consuming industries(RMB 100 million)	Total industrial interest expenses(RMB 100 million)	Agricultural premiums（RMB Million ）	Urban environmental pollution control investment(RMB 100 million)	Industrial pollution control investment(RMB 100 million)	Added value of agriculture, forestry, animal husbandry and fishery（(RMB 100 million)	Primary industry population（ten thousand people）	GDP (RMB 100 million)	Fiscal expenditure on environmental protection(RMB 100 million)	Total fiscal expenditure(RMB 100 million)		Loans for agriculture, forestry, animal husbandry and fishery (x1)	Percentage of interest expenses in six high energy-consuming industries (x2)	Agricultural insurance density (x3)	Agricultural insurance depth (x4)	Proportion of investment in urban environmental pollution control (x5)	Proportion of investment in industrial pollution control (x6)	Percentage of environmental protection expenditure (x7)
Beijing	2011	182	89.36	172.36	430.8	192.3	1.1	136.5	59.1	16251.9	94.51	3245.23		182	0.51845	728.934	0.0315604	0.0118324	6.76843e-05	0.0291227
Beijing	2012	173	119.33	223.91	512.61	312.9	32840	150.4	57.3	17879.4	113.54	3685.31		173	0.532937	894.607	0.0340831	0.0175006	1.83675	0.0308088
Beijing	2013	193	127.62	243.48	558.06	404.5	4.3	162	55.4	19800.8	138.17	4173.66		193	0.52415	1007.33	0.0344481	0.0204285	0.000217163	0.0331053
Beijing	2014	299	118.52	264.34	451.61	535.6	7.6	161.5	52.41	21330.8	213.36	4524.67		299	0.448362	861.687	0.0279635	0.0251092	0.000356292	0.0471548
Beijing	2015	365	48.25	178.65	574.05	383.4	10	142.6	50.3	23014.6	303.26	5737.7		365	0.270081	1141.25	0.040256	0.016659	0.000434507	0.0528539
Beijing	2016	415.51	76.4	224.24	600.12	650.5	9.9	132.2	49.6	25669.1	363.38	6406.77		415.51	0.340706	1209.92	0.0453949	0.0253417	0.000385677	0.0567181
Beijing	2017	463.6			638.74	640	15.7	122.82	48.8	28014.9	458.44	6824.53		463.6	0.293912	1308.89	0.0520062	0.022845	0.000560415	0.0671754
Beijing	2018	463	72.89	294.96	777.2	545.8	1.9384	122.56	45.41	30320	399.445	7471.43		463	0.247118	1711.52	0.0634138	0.0180013	6.39314e-05	0.053463
Beijing	2019	474	54.41	283.88	815.78	562.088	0.7308	116.2	42.39	35371.3	308.806	7408.19		474	0.191665	1924.46	0.0702048	0.0158911	2.06608e-05	0.0416844
Beijing	2020	539	87.97	309.47	993.66	314.145	0.5122	110	28	36102.6	236.9	7116.18		539	0.28426	3548.79	0.0903327	0.00870145	1.41874e-05	0.0332903
Beijing	2021	597.188	142.52	326.95	1304.92	219.586	0.635	113.4	27	40269.6	249.237	7205.12		597.188	0.435908	4833.04	0.115072	0.00545291	1.57687e-05	0.0345917
Tianjin	2011	129	93.05	158.46	57.42	105.3	15.3	141.1	73.18	11307.3	32.24	1796.33		129	0.587214	78.4641	0.00406945	0.00931258	0.00135311	0.0179477
Tianjin	2012	129	118.2	202.13	93.5	105.05	125559	147.9	71.23	12893.9	38.49	2143.21		129	0.584772	131.265	0.00632184	0.00814728	9.73788	0.017959
Tianjin	2013	144	121.72	224.14	165.48	90.9	14.8	158.5	68.99	14442	48.44	2549.21		144	0.543053	239.861	0.0104404	0.00629414	0.00102479	0.019002
Tianjin	2014	137	129.46	241.78	196.87	177.2	22.1	163.1	67.98	15726.9	57.93	2884.7		137	0.535445	289.6	0.0120705	0.0112673	0.00140523	0.0200818
Tianjin	2015	165	116.51	223.53	256.5	82.3	24	210.5	66.17	16538.2	73.1	3232.35		165	0.521228	387.638	0.0121853	0.00497636	0.00145119	0.0226151
Tianjin	2016	190.68	101.8	461.67	292.75	38.4	10.4	222.05	65.1	17885.4	65.63	3699.43		190.68	0.220504	449.693	0.013184	0.002147	0.00058148	0.0177406
Tianjin	2017	191.24			384.07	44.3	7.8	174	62.71	18549.2	110.216	3282.54		191.24	0.389077	612.454	0.022073	0.00238824	0.000420504	0.0335764
Tianjin	2018	190	90.49	162.27	497.91	47.01	7.2449	181	60.07	18809.6	66.4557	3103.16		190	0.557651	828.883	0.0275088	0.00249925	0.00038517	0.0214155
Tianjin	2019	201	55.23	133.09	511.27	73.8366	12.5944	191.61	58.28	14104.3	242.286	3555.71		201	0.414982	877.265	0.0266828	0.00523505	0.000892949	0.06814
Tianjin	2020	236	57.16	117.14	609.32	74.5914	7.4511	218.2	36	14083.7	60.72	3151.35		236	0.487963	1692.56	0.0279248	0.00529628	0.000529057	0.0192679
Tianjin	2021	234.139	69.4	134.35	631.13	40.6949	1.0076	275.9	34	15695	47.135	3152.55		234.139	0.516561	1856.26	0.0228753	0.00259285	6.41986e-05	0.0149514
Hebei	2011	1160	248.36	444	760.47	434.3	24.3	2802.9	1485	24515.8	105.48	3537.39		1160	0.559369	51.2101	0.00271315	0.0177151	0.000991199	0.0298186
Hebei	2012	981	317.71	544.11	1286	369.51	236290	3021.8	1418	26575	127.93	4079.44		981	0.583908	90.6911	0.00425574	0.0139044	8.89144	0.0313597
Hebei	2013	1098	344.13	587.46	1682.9	316.1	51.2	3260.8	1375	28443	171.86	4409.58		1098	0.585793	122.393	0.005161	0.0111135	0.00180009	0.0389742
Hebei	2014	1000	340.85	613.4	1790.25	266.3	89	3294.3	1338	29421.2	193.43	4677.3		1000	0.555673	133.8	0.00543439	0.00905131	0.00302503	0.0413551
Hebei	2015	1110	304.29	555.48	2201.96	218.1	54.2	3578.7	1292	29806.1	282.72	5632.19		1110	0.547797	170.43	0.00615296	0.00731729	0.00181842	0.0501972
Hebei	2016	892.82	276.12	503.73	2287.1	264.2	24.8	3644.82	1186	32070.5	262.8	6049.53		892.82	0.548151	192.841	0.00627493	0.00823811	0.000773298	0.0434414
Hebei	2017	977.16			2575.44	311.9	34.3	3297.76	1086	34016.3	353.454	6639.18		977.16	0.537721	237.149	0.00780966	0.00916913	0.00100834	0.0532375
Hebei	2018	1084	300.82	570.5	3074.58	245.71	98.7539	3522.29	982	36010.3	433.547	7726.21		1084	0.527292	313.094	0.00872892	0.00682333	0.00274238	0.0561138
Hebei	2019	1064	306.07	569.1	3651.06	307.862	37.3871	3727.5	938	35104.5	502.497	8309.04		1064	0.537814	389.239	0.00979493	0.00876986	0.00106502	0.060476
Hebei	2020	1250	331.96	539.95	4942.9	430.691	12.9336	4113	815	36206.9	509.27	9022.79		1250	0.614798	606.491	0.0120177	0.0118953	0.000357214	0.0564426
Hebei	2021	1096.21	332.26	541.33	5171.52	365.713	9.5548	4286.2	777	40391.3	351.65	8848.21		1096.21	0.613785	665.575	0.0120655	0.00905425	0.000236556	0.0397425
Shanxi	2011	791	183.69	351.71	259.26	162.8	27.9	616.2	650.29	11237.5	82.18	2363.85		791	0.522277	39.8684	0.0042074	0.0144871	0.00248275	0.0347653
Shanxi	2012	1048	221.72	452.98	390.68	240.05	323269	674.7	608.79	12112.8	88.17	2759.46		1048	0.48947	64.1732	0.00579043	0.0198178	26.6881	0.0319519
Shanxi	2013	888	236.95	558.27	472.72	204.7	55.6	733.1	591.65	12665.2	98.16	3030.13		888	0.424436	79.8986	0.00644823	0.0161623	0.00438996	0.0323947
Shanxi	2014	812	244	606	573.75	178.7	31.1	775.9	594.71	12761.5	95.26	3085.28		812	0.40264	96.4756	0.00739464	0.0140031	0.00243702	0.0308756
Shanxi	2015	829	221.92	585.84	566.13	155.7	27.9	829.1	549.93	12766.5	99.46	3422.97		829	0.378807	102.946	0.00682825	0.012196	0.00218541	0.0290566
Shanxi	2016	847.57	209.41	615.92	636.18	157.1	30.1	827.32	522.26	13050.4	115.54	3428.86		847.57	0.339995	121.813	0.00768965	0.0120379	0.00230644	0.0336963
Shanxi	2017	2043.08			778.04	148.1	51.5	764.06	500.39	15528.4	128.867	3756.42		2043.08	0.343131	155.487	0.010183	0.00953735	0.0033165	0.0343057
Shanxi	2018	2169	249.09	719.36	941.86	157.93	38.7185	788.42	477.79	16818.1	170.294	4283.91		2169	0.346266	197.128	0.0119462	0.00939047	0.00230219	0.039752
Shanxi	2019	998	263.42	691.68	1148.97	204.906	42.6034	874.87	461.64	17026.7	226.148	4710.76		998	0.380841	248.889	0.013133	0.0120344	0.00250216	0.0480066
Shanxi	2020	1017	266.08	863.2	1552.27	171.721	28.491	1000.2	424	17651.9	260.28	5110.87		1017	0.308248	366.101	0.0155196	0.00972817	0.00161404	0.0509268
Shanxi	2021	1537.63	279	940.17	2065.13	122.7	7.6071	1356.9	401	22590.2	214.786	5046.62		1537.63	0.296755	514.995	0.0152195	0.00543158	0.000336744	0.0425603
Inner Mongolia	2011	997	173.96	261.49	1700.13	287.6	31	1309.7	678.2	14359.9	117.55	2989.21		997	0.665264	250.683	0.0129811	0.020028	0.00215879	0.0393248
Inner Mongolia	2012	1210	226.28	352.12	1920.62	343.94	189715	1453.2	655.8	15880.6	131.59	3425.99		1210	0.642622	292.867	0.0132165	0.0216579	11.9464	0.0384093
Inner Mongolia	2013	1174	259.4	399.21	2784.19	324.5	62.7	1605.3	632.6	16916.5	132.11	3686.52		1174	0.649783	440.119	0.0173437	0.0191825	0.00370644	0.035836
Inner Mongolia	2014	1566	323.08	465.97	3002.72	319.4	77.5	1661.9	609.4	17770.2	142.75	3879.98		1566	0.693349	492.734	0.018068	0.0179739	0.00436124	0.0367914
Inner Mongolia	2015	1779	292.35	419.88	3135.26	374	43.9	1643.8	584.3	17831.5	175.25	4252.96		1779	0.69627	536.584	0.0190732	0.0209741	0.00246193	0.0412066
Inner Mongolia	2016	1893.96	271.55	391.49	3206.35	298.9	40.6	1663.87	555.9	18128.1	159.39	4512.71		1893.96	0.693632	576.785	0.0192704	0.0164882	0.00223962	0.0353202
Inner Mongolia	2017	1645.01			3253.54	278.4	42.1	1677.71	533.5	16096.2	143.665	4529.93		1645.01	0.681931	609.848	0.0193927	0.017296	0.00261552	0.0317147
Inner Mongolia	2018	1524	298.42	445.25	3546.11	141.13	34.1327	1779.76	507.3	17289.2	162.723	4831.46		1524	0.67023	699.016	0.0199247	0.00816289	0.00197422	0.0336798
Inner Mongolia	2019	2277	301.43	445.36	3964.36	109.078	25.4401	1893.38	475.2	17212.5	154.482	5100.91		2277	0.676823	834.251	0.020938	0.00633711	0.001478	0.0302853
Inner Mongolia	2020	2278	306.12	446.87	4394.66	122.163	15.4407	2056.2	443	17359.8	149.37	5270.16		2278	0.685031	992.023	0.0213727	0.00703711	0.00088945	0.0283426
Inner Mongolia	2021	2337.73	293.29	442.96	5388.72	112.312	33.0854	2387.5	422	20514.2	143.867	5239.57		2337.73	0.662114	1276.95	0.0225706	0.00547482	0.00161281	0.0274579
Liaoning	2011	733	214.07	385.24	546.46	313.5	11.6	1763.3	699.87	22226.7	74.2	3905.85		733	0.55568	78.0802	0.00309908	0.0141047	0.000521895	0.0189971
Liaoning	2012	705	267.77	480.77	691.8	339.6	119447	1951.8	694.66	24846.4	93.27	4558.59		705	0.556961	99.5883	0.00354442	0.013668	4.80741	0.0204603
Liaoning	2013	1355	259.36	484.29	1001.64	206.6	27.7	2067.4	683.8	27213.2	108.59	5197.42		1355	0.535547	146.481	0.00484493	0.0075919	0.00101789	0.0208931
Liaoning	2014	1552	289.91	527.05	997.21	129.5	38.2	2104.8	687.86	28626.6	106.1	5080.49		1552	0.550062	144.973	0.00473779	0.00452377	0.00133442	0.0208838
Liaoning	2015	1643	275.36	499.97	1407.86	101	19	2505.1	689.42	28669	116.79	4481.61		1643	0.550753	204.209	0.00561998	0.00352297	0.000662736	0.0260598
Liaoning	2016	1717.52	243.97	448.91	1569.14	107.9	19.4	2296.55	705.41	22246.9	87.24	4577.47		1717.52	0.543472	222.444	0.0068326	0.00485011	0.000872032	0.0190586
Liaoning	2017	834.53			1731.69	128.4	13	2000.4	714.75	23409.2	106.533	4879.42		834.53	0.565635	242.279	0.00865672	0.00548501	0.000555336	0.0218332
Liaoning	2018	852	274.49	466.98	2045.46	91.67	6.9238	2109.57	711.8	25315.3	94.2119	5337.72		852	0.587798	287.364	0.0096961	0.00362112	0.000273502	0.0176502
Liaoning	2019	1380	263.7	447.51	2509.05	55.3651	12.1547	2266.7	671.4	24909.5	129.727	5745.09		1380	0.589261	373.704	0.0110692	0.00222265	0.000487955	0.0225806
Liaoning	2020	1340	234.54	403.19	3259.86	100.247	9.802	2370.1	631	25115	97.94	6014.17		1340	0.581711	516.618	0.0137541	0.00399151	0.000390285	0.0162849
Liaoning	2021	1397.71	240.2	378.2	3358.64	104.985	12.0759	2546.9	600	27584.1	80.3924	5879.21		1397.71	0.635114	559.773	0.0131872	0.00380599	0.000437785	0.013674
Jilin	2011	1197	67.62	149.68	800.68	74.4	6.6	1139.7	651.88	10568.8	102.42	2201.74		1197	0.451764	122.826	0.00702536	0.00703957	0.000624478	0.0465178
Jilin	2012	1354	84.96	198.04	883.31	60.58	57269	1231.5	628.98	11939.2	113.85	2471.2		1354	0.429004	140.435	0.00717263	0.00507402	4.7967	0.0460708
Jilin	2013	789	93.73	209.83	926.94	55.7	9.4	1286.6	607.09	13046.4	126.83	2744.81		789	0.446695	152.686	0.00720457	0.00426938	0.000720505	0.0462072
Jilin	2014	865	113.08	235.11	921.21	66.4	16.4	1308.2	586.53	13803.1	140.3	2913.25		865	0.480966	157.061	0.00704181	0.0048105	0.00118814	0.0481593
Jilin	2015	772	110.66	232.62	1107.7	77.5	12.1	1644.6	566.9	14063.1	117.7	3217.1		772	0.475711	195.396	0.00673538	0.00551086	0.000860406	0.0365857
Jilin	2016	781.37	97.66	207.9	1482.84	58.2	9.8	1549.26	546.24	14776.8	122.14	3586.09		781.37	0.469745	271.463	0.00957128	0.00393861	0.000663202	0.0340594
Jilin	2017	1410.34			1725.51	61.8	9.1	1137.71	526.54	14944.5	115.12	3725.72		1410.34	0.509696	327.707	0.0151665	0.00413529	0.000608918	0.0308986
Jilin	2018	1300	84.86	154.39	2024.22	61.1	2.8298	1204.99	508.58	15074.6	120.785	3789.59		1300	0.549647	398.014	0.0167986	0.00405317	0.000187719	0.0318729
Jilin	2019	850	62.37	147.71	2279.41	50.7828	6.7771	1333.42	489.61	11726.8	147.967	3933.42		850	0.422246	465.556	0.0170945	0.00433048	0.000577915	0.0376179
Jilin	2020	817	59.28	130.64	2693.35	58.7616	0.8063	1600.6	472	12311.3	131.53	4127.17		817	0.453766	570.625	0.0168271	0.00477297	6.54926e-05	0.0318693
Jilin	2021	921.984	58.85	157.46	3712	63.4073	3.9423	1604.2	454	13235.5	112.271	3696.84		921.984	0.373746	817.621	0.0231393	0.00479069	0.000297858	0.0303694
Heilongjiang	2011	80	54.37	117.44	1640.59	87.2	10.1	1727.9	831.45	12582	92.27	2794.08		80	0.46296	197.317	0.0094947	0.00693054	0.000802734	0.0330234
Heilongjiang	2012	123	71.42	151.8	2215.89	163.18	39287	2157.9	794.04	13691.6	104.86	3171.52		123	0.470487	279.065	0.0102687	0.0119183	2.86943	0.033063
Heilongjiang	2013	1517	79.66	169.3	2832.96	200	20.7	2584.8	756.62	14454.9	115.75	3369.18		1517	0.470526	374.423	0.0109601	0.0138361	0.00143204	0.0343555
Heilongjiang	2014	1496	81.91	181.14	2605.6	124.1	17.8	2742.6	719.2	15039.4	111.57	3434.22		1496	0.452192	362.291	0.00950047	0.00825167	0.00118356	0.0324877
Heilongjiang	2015	1505	68.3	150.92	2894.8	119	19.3	2687.8	694.22	15083.7	155.52	4020.66		1505	0.452558	416.986	0.0107701	0.00788933	0.00127953	0.0386802
Heilongjiang	2016	1495.71	59.77	130.12	9873.11	108.4	17.4	2731.65	664.22	15386.1	113.44	4227.34		1495.71	0.459345	1486.42	0.0361434	0.00704532	0.00113089	0.0268348
Heilongjiang	2017	143.35			3546.12	84.5	9.1	3036.88	632.03	15902.7	193.204	4641.08		143.35	0.47252	561.068	0.0116769	0.00531357	0.000572231	0.0416291
Heilongjiang	2018	114	63.15	130.02	3968.71	69.74	7.3141	3080.16	606.17	16361.6	154.093	4676.75		114	0.485695	654.719	0.0128848	0.00426241	0.000447028	0.0329486
Heilongjiang	2019	1247	54.7	155.94	4327.78	68.1336	3.185	3267.44	569.2	13612.7	211.059	5011.56		1247	0.350776	760.327	0.0132452	0.00500516	0.000233973	0.0421144
Heilongjiang	2020	1373	64.8	162.29	5119.58	94.8064	4.0805	3526.5	538	13698.5	220.27	5449.41		1373	0.399285	951.595	0.0145175	0.00692093	0.000297879	0.0404209
Heilongjiang	2021	1190.16	71.14	164.65	5760.77	109.457	13.1055	3556.9	516	14879.2	140.541	5104.81		1190.16	0.432068	1116.43	0.016196	0.0073564	0.000880794	0.0275311
Shanghai	2011	946	80.65	208.47	568.51	68.9	6.4	130.2	37.28	19195.7	51.62	3914.88		946	0.386866	1524.97	0.0436644	0.00358935	0.000333408	0.0131856
Shanghai	2012	1326	85.72	248.16	457.82	65.24	115915	133.3	45.7	20181.7	55.18	4184.02		1326	0.345422	1001.79	0.0343451	0.00323263	5.74356	0.0131883
Shanghai	2013	138	73.61	218.81	511.19	77	5.2	136	50.65	21818.2	56.43	4528.61		138	0.336411	1009.26	0.0375875	0.00352917	0.000238334	0.0124608
Shanghai	2014	105	74.27	261.05	634.24	82	17.8	136.3	44.81	23567.7	77.32	4923.44		105	0.284505	1415.4	0.0465326	0.00347934	0.000755271	0.0157045
Shanghai	2015	104	65.08	213.89	807.28	108.8	21.2	114	46.01	25123.5	104.35	6191.56		104	0.304269	1754.58	0.070814	0.00433062	0.000843833	0.0168536
Shanghai	2016	106.33	62.39	188.12	642.17	58.2	51.9	113.47	45.45	28178.7	134.41	6918.94		106.33	0.33165	1412.92	0.0565938	0.00206539	0.00184182	0.0194264
Shanghai	2017	2114.37			684.71	97.5	44.8	115.1	42.44	30633	224.66	7547.62		2114.37	0.329788	1613.36	0.0594883	0.00318284	0.00146248	0.0297657
Shanghai	2018	2322	64.48	196.63	739.79	186.82	8.0827	112.39	40.83	32679.9	233.392	8351.54		2322	0.327926	1811.88	0.0658235	0.00571667	0.00024733	0.027946
Shanghai	2019	125	66.24	198.55	866.05	150.509	29.9377	110.1	40.8	38155.3	184.074	8179.28		125	0.333619	2122.67	0.0786603	0.00394463	0.000784627	0.0225049
Shanghai	2020	122	57.4	175.19	823.41	97.5919	9.0711	110.2	27	38700.6	181.88	8102.11		122	0.327644	3049.67	0.0747196	0.00252172	0.000234392	0.0224485
Shanghai	2021	778.451	61.13	164.19	1075.15	125.934	11.0942	105.7	25	43214.8	159.301	8430.86		778.451	0.372313	4300.6	0.101717	0.00291413	0.000256722	0.018895
Jiangsu	2011	727	392.73	990.41	889.71	350.6	31	3051.4	992.59	49110.3	170.37	6221.72		727	0.396533	89.6352	0.00291574	0.00713904	0.000631233	0.0273831
Jiangsu	2012	952	511.34	1296.35	1188.94	380.26	390144	3400.4	958.88	54058.2	193.83	7027.67		952	0.394446	123.993	0.00349647	0.00703427	7.21711	0.027581
Jiangsu	2013	1485	494.44	1297.51	1572.6	509.9	59.4	3623.7	929.63	59753.4	229.18	7798.47		1485	0.381068	169.164	0.00433976	0.00853341	0.000994086	0.0293878
Jiangsu	2014	1971	500.12	1350.63	1619.41	579.3	48.5	3808.2	890.37	65088.3	237.78	8472.45		1971	0.370286	181.881	0.00425243	0.00890021	0.000745141	0.0280651
Jiangsu	2015	2005	449.63	1280.55	1651.94	452.1	62.2	4209.5	845.69	70116.4	308.45	9687.58		2005	0.351123	195.336	0.00392431	0.00644785	0.000887097	0.0318397
Jiangsu	2016	2105.28	415.01	1172.75	1694.17	453.2	74.8	4323.53	814.84	77388.3	285.11	9981.96		2105.28	0.353878	207.914	0.00391849	0.00585618	0.000966555	0.0285625
Jiangsu	2017	1497.14			1755.68	363.6	44.8	4314.53	769.9	85869.8	292.104	10621		1497.14	0.345497	228.04	0.00406923	0.00423432	0.00052172	0.0275025
Jiangsu	2018	1675	374.33	1110.39	1888.84	444.06	81.1733	4431.38	737.92	92595.4	317.988	11657.4		1675	0.337116	255.968	0.00426242	0.0047957	0.000876645	0.0272778
Jiangsu	2019	2611	343.16	1022.14	3512.96	403.858	59.9923	4610.84	706.06	99631.5	372.773	12573.6		2611	0.335727	497.544	0.00761892	0.00405352	0.000602142	0.0296474
Jiangsu	2020	4397	235.71	696.69	4462.06	515.773	53.1335	4867.6	675	102719	336.9	13681.5		4397	0.338328	661.046	0.00916686	0.0050212	0.000517271	0.0246244
Jiangsu	2021	3418.27	285.09	838.03	5315.79	422.983	9.8229	5073.7	630	116364	336.796	14585.3		3418.27	0.340191	843.776	0.0104771	0.00363499	8.44151e-05	0.0230916
Zhejiang	2011	814	270.05	973.43	233.51	133.2	17.8	1558.1	535.77	32318.8	78.11	3842.59		814	0.277421	43.584	0.00149868	0.00412143	0.000550762	0.0203274
Zhejiang	2012	789	319.3	1161.61	408.27	163.63	283023	1635.8	498.99	34665.3	77.7	4161.88		789	0.274877	81.8193	0.00249584	0.00472028	8.16444	0.0186695
Zhejiang	2013	1066	315.32	1137.49	524.59	156.5	57.7	1745.7	460.98	37756.6	98.14	4730.47		1066	0.277207	113.799	0.00300504	0.00414497	0.00152821	0.0207464
Zhejiang	2014	1238	338.22	1156.97	613.54	229	67.6	1756	425.5	40173	120.65	5159.57		1238	0.292333	144.193	0.00349396	0.00570034	0.00168272	0.0233837
Zhejiang	2015	1347	312.6	1054.35	710.32	219.6	58.6	1865.2	387.66	42886.5	167.89	6645.98		1347	0.296486	183.233	0.00380828	0.00512049	0.0013664	0.0252619
Zhejiang	2016	1376.66	271.05	895.56	681.39	300.1	60.2	2000.23	351.64	47251.4	161.4	6974.26		1376.66	0.30266	193.775	0.00340656	0.00635114	0.00127404	0.0231422
Zhejiang	2017	903.66			755.24	284.1	36.9	1972.84	319.22	51768.3	190.15	7530.32		903.66	0.301011	236.589	0.00382819	0.00548792	0.000712792	0.0252513
Zhejiang	2018	958	254.47	850.04	881.95	307.85	35.308	2019.32	278.13	56197.2	194.752	8629.53		958	0.299362	317.1	0.00436756	0.00547804	0.000628288	0.0225681
Zhejiang	2019	1889	249.71	863.99	996.16	276.484	34.065	2146.23	244.41	62351.7	269.548	10053		1889	0.28902	407.577	0.00464144	0.00443426	0.000546336	0.0268127
Zhejiang	2020	2033	255	843.99	1185.45	381.534	50.5097	2224.6	208	64613.3	220.59	10082		2033	0.302136	569.928	0.00532882	0.00590488	0.000781722	0.0218796
Zhejiang	2021	1813.35	266.31	887.48	1425.67	379.018	17.5538	2277	206	73515.8	203.56	11014.6		1813.35	0.300074	692.073	0.00626118	0.0051556	0.000238776	0.0184809
Anhui	2011	621	110.15	264.02	1383.15	250.97	127350	1931.2	1598.9	15300.6	81.96	3302.99		621	0.417203	86.5063	0.00716213	0.0164026	8.32318	0.0248139
Anhui	2012	695	139.15	362.77	1755.87	319.8	41.3	2088.4	1531.2	17212.1	95.52	3961.01		695	0.383576	114.673	0.00840773	0.01858	0.00239948	0.0241151
Anhui	2013	884	147.75	383.96	1866.21	303	17.6	2250.3	1469.7	19229.3	108.42	4349.69		884	0.384806	126.979	0.00829316	0.0157572	0.000915268	0.0249259
Anhui	2014	814	153.07	429.89	1874.99	324.7	17.9	2380.3	1415.3	20848.7	104.76	4664.1		814	0.356068	132.48	0.00787712	0.0155741	0.000858565	0.0224609
Anhui	2015	850	143.61	429.47	1951.94	335.1	41.5	2550.3	1396.2	22005.6	124.83	5239.01		850	0.334389	139.804	0.00765377	0.0152279	0.00188588	0.023827
Anhui	2016	846.14	125.37	397.58	2196.46	369.3	25.9	2693.19	1383.5	24407.6	133.64	5522.95		846.14	0.315333	158.761	0.00815561	0.0151305	0.00106114	0.0241972
Anhui	2017	1151.72			2421.22	340.99	19.9045	2706.74	1363.3	27018	198.64	6203.81		1151.72	0.320688	177.6	0.00894515	0.0126208	0.000736713	0.0320191
Anhui	2018	1263	124.05	380.47	2632.95	336.713	27.0492	2776.01	1353.6	30006.8	209.319	6572.15		1263	0.326044	194.515	0.00948466	0.0112212	0.000901435	0.0318493
Anhui	2019	996	134.26	346.78	2707.4	322.507	24.3546	3068.93	1346.9	37114	312.115	7392.22		996	0.387162	201.01	0.00882197	0.00868964	0.000656211	0.0422221
Anhui	2020	1097	143.15	341.18	3334	305.751	16.5279	3353.4	815	38680.6	190.83	7473.59		1097	0.419573	409.08	0.00994215	0.0079045	0.000427291	0.0255339
Anhui	2021	1231.63	141.91	345.26	4362	131.1	14.3	3548.7	779	42959.2	199.454	7591.05		1231.63	0.411024	559.949	0.0122918	0.00305173	0.000332874	0.0262749
Fujian	2011	1024	120.4	272.84	242.67	122.27	237635	1544.1	574	17560.2	37.95	2198.18		1024	0.441284	42.277	0.0015716	0.00696291	13.5326	0.0172643
Fujian	2012	1241	145.8	335.14	307.53	137	38.4	1684.3	551	19701.8	48.6	2607.5		1241	0.435042	55.8131	0.00182586	0.00695369	0.00194906	0.0186385
Fujian	2013	779	162.92	369.66	358.68	142.4	42.4	1805.2	511	21868.5	58.6	3068.8		779	0.440729	70.1918	0.00198693	0.00651165	0.00193886	0.0190954
Fujian	2014	898	180.65	403.63	416.5	139.4	44.7	1920.7	493	24055.8	61.8	3306.7		898	0.447563	84.4828	0.00216848	0.00579487	0.00185818	0.0186893
Fujian	2015	970	193.96	421.71	443.95	102.6	22.6	2193.6	480	25979.8	95.57	4001.58		970	0.459937	92.4896	0.00202384	0.00394922	0.000869906	0.0238831
Fujian	2016	1030.33	179.54	391.72	442.09	145.5	14.7	2444.81	450	28810.6	130.35	4275.4		1030.33	0.458338	98.2422	0.00180828	0.00505023	0.000510229	0.0304884
Fujian	2017	2359.44			494.16	225.49	16.4162	2294.43	418	32182.1	120.648	4684.15		2359.44	0.443566	118.22	0.00215374	0.00700669	0.000510104	0.0257567
Fujian	2018	2477	172.65	402.64	560.2	190.561	12.7645	2464.27	400	35804	124.039	4832.69		2477	0.428795	140.05	0.00227329	0.00532234	0.00035651	0.0256666
Fujian	2019	1413	177.47	384.85	608.23	260.58	17.5766	2690.85	369	42395	179.547	5077.93		1413	0.461141	164.832	0.00226036	0.00614649	0.000414591	0.0353582
Fujian	2020	1589	167.95	350.04	717.26	200.726	12.0401	2833.3	323	43903.9	156.42	5216.1		1589	0.479802	222.062	0.00253154	0.00457194	0.000274238	0.0299879
Fujian	2021	2018.87	178.51	354.6	859.41	189.2	6.6	3007.2	301	48810.4	139.966	5204.72		2018.87	0.503412	285.518	0.00285784	0.00387623	0.000135217	0.0268921
Jiangxi	2011	3095	82.23	133.06	490.92	273.53	39478	1363.3	806.14	11702.8	43.76	2534.6		3095	0.617992	60.8976	0.00360097	0.023373	3.37337	0.0172651
Jiangxi	2012	2445	102.38	162.36	622.78	182.3	15.5	1484.4	758.84	12948.9	66.91	3019.22		2445	0.630574	82.07	0.0041955	0.0140784	0.00119701	0.0221613
Jiangxi	2013	1390	106.9	181.28	661.93	172.3	12.3	1591.7	722.77	14410.2	74.17	3470.3		1390	0.589695	91.5824	0.00415864	0.0119568	0.000853563	0.0213728
Jiangxi	2014	1683	115.63	198.63	738.48	157.1	14.8	1682.3	680.92	15714.6	68.13	3882.7		1683	0.582138	108.453	0.0043897	0.00999705	0.000941798	0.0175471
Jiangxi	2015	1917	98.92	186.15	772.74	178.2	10.4	1827.8	645.29	16723.8	87.43	4412.55		1917	0.531399	119.751	0.00422771	0.0106555	0.000621869	0.0198139
Jiangxi	2016	2120.77	86.91	174.56	811.05	239.3	10.6	1962.35	608.65	18499	117.88	4617.4		2120.77	0.49788	133.254	0.00413305	0.0129358	0.000573004	0.0255295
Jiangxi	2017	1608.09			1030.38	305.12	20.5246	1898.49	572.3	20006.3	143.404	5111.47		1608.09	0.489695	180.042	0.00542737	0.0152512	0.00102591	0.0280554
Jiangxi	2018	1582	99.09	205.79	1427.87	346.227	20.1243	1947.87	527.85	21984.8	162.546	5667.52		1582	0.48151	270.507	0.00733042	0.0157485	0.000915374	0.0286802
Jiangxi	2019	2187	81.2	201.78	1623.44	293.813	9.3009	2135.69	489.77	24757.5	194.283	6386.8		2187	0.402418	331.47	0.00760148	0.0118676	0.00037568	0.0304195
Jiangxi	2020	2056	86.92	206.63	2063.29	332.26	8.7284	2327.7	455	25691.5	218.27	6674.08		2056	0.420655	453.47	0.00886407	0.0129327	0.000339739	0.0327041
Jiangxi	2021	1667.79	89.94	205.06	2734.19	422.9	62.4	2438	424	29619.7	229.595	6778.87		1667.79	0.438603	644.856	0.0112149	0.0142777	0.00210671	0.0338691
Shandong	2011	2257	403.77	949.01	283.27	446.46	670633	3909.3	2164.9	45361.8	113.95	5002.07		2257	0.425464	13.0847	0.000724605	0.00984219	14.7841	0.0227806
Shandong	2012	2579	505.86	1252.88	807.08	528.4	84.3	4198.2	2068.1	50013.2	154.42	5904.52		2579	0.403758	39.0252	0.00192244	0.0105652	0.00168555	0.0261529
Shandong	2013	2739	525.88	1337.3	933.71	490.1	141.6	4630.8	1973.9	55230.3	212.81	6688.8		2739	0.39324	47.3028	0.0020163	0.00887375	0.00256381	0.0318159
Shandong	2014	2295	578.15	1459.8	878.6	425.1	94.6	4857.3	1878.6	59426.6	166.67	7177.31		2295	0.396047	46.7689	0.00180882	0.00715336	0.00159188	0.0232218
Shandong	2015	1989	584.13	1482.71	1652.93	402.4	126.4	5182.9	1795.4	63002.3	217.08	8250.01		1989	0.393961	92.0647	0.0031892	0.00638707	0.00200627	0.0263127
Shandong	2016	1758.84	521.88	1400.94	1864.92	442.5	113.1	5171.13	1706.9	68024.5	239.28	8755.21		1758.84	0.372521	109.258	0.00360641	0.00650501	0.00166264	0.02733
Shandong	2017	3319.54			2203.03	527.85	67.5118	5114.7	1622.5	72634.1	236.837	9258.4		3319.54	0.421344	135.78	0.00430725	0.00726724	0.000929477	0.0255808
Shandong	2018	3593	605.64	1288.14	2641.05	438.402	95.4348	5273.89	1534.5	76469.7	287.197	10101		3593	0.470166	172.111	0.00500778	0.00573302	0.00124801	0.0284327
Shandong	2019	1641	552.31	1097.01	3357.58	534.073	51.9487	5476.47	1445.9	71067.5	306.496	10739.8		1641	0.503469	232.214	0.00613092	0.00751501	0.000730977	0.0285384
Shandong	2020	1925	538.62	977.32	4127.06	504.121	37.6918	5749.5	1373	73129	291.54	11233.5		1925	0.551119	300.587	0.00717812	0.00689359	0.000515415	0.0259527
Shandong	2021	2328.29	551.58	1029.15	5268.46	99.1	21.4	6449.5	1316	83095.9	266.787	11713.2		2328.29	0.535957	400.339	0.00816879	0.0011926	0.000257534	0.0227767
Henan	2011	762	251.98	500.03	428.12	139.82	148347	3421.1	2209.86	26931	95.6	4248.82		762	0.50393	19.3732	0.00125141	0.00519178	5.5084	0.0225004
Henan	2012	933	303.51	582.61	1178.74	157.4	44	3654.2	2135.84	29599.3	109.45	5006.4		933	0.520949	55.1886	0.00322571	0.00531769	0.00148652	0.021862
Henan	2013	2888	315.87	619.7	1546.61	172.9	55.5	3913.5	2043.95	32191.3	111.92	5582.31		2888	0.509714	75.6677	0.00395199	0.00537102	0.00172407	0.020049
Henan	2014	3424	340.77	683.15	1139.15	193.4	33	4089.9	1896.55	34938.2	119.95	6028.69		3424	0.498822	60.0643	0.00278528	0.00553548	0.000944524	0.0198965
Henan	2015	3331	329.19	700.5	1740.67	213.1	65.2	4348.4	1718.9	37002.2	177.77	6799.35		3331	0.469936	101.267	0.00400301	0.00575912	0.00176206	0.0261451
Henan	2016	3195.46	310.35	695.01	2791.33	483.1	50.5	4439.96	1545.91	40471.8	195.72	7453.74		3195.46	0.44654	180.562	0.00628684	0.0119367	0.00124778	0.026258
Henan	2017	1368.99			3441.36	422.89	33.8292	4310.55	1375.13	44552.8	241.648	8215.52		1368.99	0.458058	250.257	0.00798358	0.00949188	0.000759305	0.0294137
Henan	2018	1414	310.99	662.28	4567.25	483.457	42.4762	4501.23	1302.71	48055.9	358.701	9217.73		1414	0.469575	350.596	0.0101467	0.0100603	0.000883892	0.0389142
Henan	2019	3654	321.88	666.15	4822.64	534.788	14.4548	4860.38	1251.26	54259.2	352.287	10163.9		3654	0.483194	385.423	0.00992235	0.00985618	0.000266403	0.0346605
Henan	2020	3520	291.52	569.92	5587.18	566.761	7.5012	5600.2	1223	54997.1	272.63	10372.7		3520	0.51151	456.842	0.00997675	0.0103053	0.000136393	0.0262835
Henan	2021	3455.66	292.54	559.07	6336.38	197.5	9.3	5915.4	1172	58887.4	210.406	9784.29		3455.66	0.523262	540.647	0.0107117	0.00335386	0.000157929	0.0215045
Hubei	2011	1090	206.41	337.82	535.59	189.79	148964	2518.7	1547.86	19632.3	101.11	3214.74		1090	0.611006	34.602	0.00212645	0.00966725	7.58772	0.031452
Hubei	2012	1471	236.4	412.76	647.09	154.5	25.2	2732.9	1510.44	22250.5	95.63	3759.79		1471	0.57273	42.8412	0.00236778	0.00694368	0.00113256	0.0254349
Hubei	2013	1044	240.79	457.65	689.04	211.7	26.3	2951.6	1458.59	24791.8	109.72	4371.65		1044	0.526144	47.2401	0.00233446	0.0085391	0.00106083	0.0250981
Hubei	2014	1081	253.87	490.65	667.46	152.5	15.8	3080.6	1374.29	27379.2	103.78	4934.15		1081	0.517416	48.5676	0.00216666	0.00556992	0.00057708	0.021033
Hubei	2015	1153	223.15	442.62	646.32	322.7	36.9	3417.3	1304.21	29550.2	145.84	6132.84		1153	0.504157	49.5564	0.00189132	0.0109204	0.00124872	0.0237802
Hubei	2016	1250.85	191.71	405.64	558.89	304.5	17.5	3780.8	1246.66	32665.4	145.64	6422.98		1250.85	0.472611	44.831	0.00147823	0.0093218	0.000535735	0.0226748
Hubei	2017	1401.28			923.14	253.58	13.7434	3690.3	1196.22	35478.1	139.712	6801.26		1401.28	0.454605	77.1714	0.00250153	0.00714751	0.000387377	0.0205421
Hubei	2018	1371	161.83	370.66	1188.64	303.767	13.3861	3734.32	1147.05	39366.6	211.299	7258.27		1371	0.4366	103.626	0.00318302	0.00771637	0.000340037	0.0291115
Hubei	2019	1442	155.27	392.1	1648.08	209.638	19.8108	4014	1107.24	45828.3	282.132	7970.21		1442	0.395996	148.846	0.00410583	0.00457443	0.000432283	0.0353983
Hubei	2020	1645	129.28	306.96	2204.39	300.568	13.849	4358.7	897	43443.5	219.18	8442.88		1645	0.421162	245.751	0.00505745	0.00691861	0.000318782	0.0259603
Hubei	2021	1544.44	136.7	324.61	3005.73	90.1	9.7	4923.4	881	50012.9	167.102	7933.67		1544.44	0.421121	341.173	0.00610499	0.00180153	0.00019395	0.0210624
Hunan	2011	670	136.63	244.15	1358.67	130.2	179561	2509.8	1679.94	19669.6	85.26	3520.76		670	0.559615	80.8761	0.00541346	0.00661937	9.12888	0.0242164
Hunan	2012	738	156.84	307.38	1593.76	167.2	23.4	2671.1	1668.99	22154.2	109.43	4119		738	0.510248	95.4925	0.00596668	0.00754709	0.00105623	0.0265671
Hunan	2013	1648	171.91	332.63	1746.68	167.8	17.3	2702.1	1656.01	24621.7	128.67	4690.89		1648	0.51682	105.475	0.00646416	0.00681513	0.000702633	0.0274298
Hunan	2014	1542	176.9	368.04	2016.12	161.3	26.1	2793.1	1651.37	27037.3	137.49	5017.38		1542	0.480654	122.088	0.00721822	0.00596583	0.000965332	0.0274027
Hunan	2015	1505	176.2	376.71	2369.49	133.9	12.7	3462	1618.71	28902.2	149	5728.72		1505	0.467734	146.381	0.00684428	0.00463286	0.000439413	0.0260093
Hunan	2016	1446.65	168.17	369.28	2641.56	161.5	8.6	3725.9	1587.32	31551.4	170.85	6339.16		1446.65	0.4554	166.416	0.00708972	0.00511864	0.000272571	0.0269515
Hunan	2017	856.57			3141.86	109.27	7.0505	3165.28	1515.16	33903	173.282	6869.39		856.57	0.428546	207.362	0.00992601	0.00322302	0.000207961	0.0252253
Hunan	2018	887	136.27	339.24	3465	105.757	5.4788	3266.53	1462.38	36425.8	190.894	7479.61		887	0.401692	236.943	0.0106076	0.00290335	0.00015041	0.0255219
Hunan	2019	1395	118.37	282.11	4018.53	187.073	3.3508	3850.19	1409.24	39752.1	242.682	8034.42		1395	0.419588	285.156	0.0104372	0.00470598	8.42924e-05	0.0302053
Hunan	2020	1501	114.05	255.93	4499.45	239.912	10.5596	4461.7	836	41781.5	245.58	8403.13		1501	0.44563	538.212	0.0100846	0.00574207	0.000252734	0.0292248
Hunan	2021	1424.2	98.12	219.23	5291.84	175.7	16.6	4561.5	801	46063.1	194.62	8325.5		1424.2	0.447566	660.654	0.0116011	0.00381433	0.000360375	0.0233764
Guangdong	2011	935	265.23	614.6	190.09	102.99	280996	2614.6	1340	53210.3	232.62	6712.4		935	0.431549	14.1858	0.000727033	0.00193553	5.28086	0.0346553
Guangdong	2012	1100	294.46	719.8	433.38	60.9	32.5	2778.5	1243	57067.9	235.44	7387.86		1100	0.409086	34.8656	0.00155976	0.00106715	0.000569497	0.0318685
Guangdong	2013	826	290.18	727.26	651.65	95.3	37.9	2950	1172	62474.8	307.78	8411		826	0.399004	55.6015	0.00220898	0.00152542	0.000606645	0.0365926
Guangdong	2014	893	309.07	795.58	846.24	70.7	34.7	3118.4	1112	67809.9	259.04	9152.64		893	0.388484	76.1007	0.0027137	0.00104262	0.000511725	0.0283022
Guangdong	2015	888	283.55	763.43	906.63	99.8	26.5	3425.4	1046	72812.6	322.33	12827.8		888	0.371416	86.6759	0.00264679	0.00137064	0.000363948	0.0251275
Guangdong	2016	842.86	262.82	751.36	1083.74	146.8	42	3781.83	987	80854.9	297.45	13446.1		842.86	0.349792	109.801	0.00286565	0.0018156	0.000519449	0.0221217
Guangdong	2017	1861.85			1295.57	201.54	27.349	3712.71	933	89705.2	433.234	15037.5		1861.85	0.328169	138.861	0.00348955	0.00224669	0.000304876	0.0288103
Guangdong	2018	1851	269.15	878.01	1549.48	315.769	31.7016	3948.88	864	97277.8	567.406	15729.3		1851	0.306545	179.338	0.00392385	0.00324606	0.000325887	0.0360733
Guangdong	2019	910	307.95	976.7	1880.93	479.463	23.547	4478.51	823	107671	747.439	17297.9		910	0.315296	228.546	0.0041999	0.00445303	0.000218694	0.0432099
Guangdong	2020	1199	309.04	960.7	2669.98	439.853	38.0607	4916	767	110761	517.76	17430.8		1199	0.321682	348.107	0.0054312	0.00397119	0.000343629	0.0297038
Guangdong	2021	1431.75	323.66	1015.66	4779.6	127.8	8.6	5151.3	753	124370	493.55	18247		1431.75	0.31867	634.741	0.00927843	0.00102758	6.91487e-05	0.0270483
Guangxi	2011	123	104.66	168.96	83.14	109.65	85644	2047.2	1565.2	11720.9	53.9	2545.28		123	0.619437	5.31178	0.000406116	0.00935511	7.30697	0.0211765
Guangxi	2012	171	124.74	212.63	129.62	135.3	18.3	2172.4	1481	13035.1	60.01	2985.23		171	0.586653	8.75219	0.000596667	0.0103797	0.0014039	0.0201023
Guangxi	2013	1232	128.23	224.07	276.4	147.9	17.9	2343.6	1478.43	14449.9	64.23	3208.67		1232	0.572277	18.6955	0.00117938	0.0102354	0.00123876	0.0200177
Guangxi	2014	1199	132.87	239.25	497.48	148.5	24.7	2473.9	1451	15672.9	84	3479.79		1199	0.555361	34.2853	0.00201091	0.00947496	0.00157597	0.0241394
Guangxi	2015	1376	126.71	228.56	634.13	160.2	13	2634.3	1297	16803.1	98.68	4065.51		1376	0.554384	48.8921	0.0024072	0.00953394	0.000773666	0.0242725
Guangxi	2016	1713.75	119.71	218.95	888.22	145.1	7.6	2873.47	1207	18317.6	90.7	4441.7		1713.75	0.546746	73.5891	0.00309111	0.00792133	0.000414901	0.0204201
Guangxi	2017	272.58			1253.07	114.75	5.8273	2964.65	1110	18523.3	85.1119	4908.55		272.58	0.552559	112.889	0.0042267	0.00619491	0.000314594	0.0173395
Guangxi	2018	315	115.46	206.78	1688.45	117.068	4.862	3116.37	1024	20352.5	79.4489	5310.74		315	0.558371	164.888	0.005418	0.00575202	0.000238889	0.01496
Guangxi	2019	1620	122.99	210.86	1923.54	339.698	3.5534	3492.03	951	21237.1	99.8405	5850.96		1620	0.583278	202.265	0.00550837	0.0159955	0.00016732	0.0170639
Guangxi	2020	1745	137.52	220.61	2516.05	152.112	11.96	3664.7	866	22156.7	100.74	6179.47		1745	0.623362	290.537	0.00686564	0.00686528	0.000539792	0.0163024
Guangxi	2021	1567.22	183.05	268.07	3665.82	15.5	2.8	4174	842	24740.9	83.4964	5806.54		1567.22	0.682844	435.371	0.00878251	0.000626494	0.000113173	0.0143797
Hainan	2011	355	8.33	18.52	96.79	23.48	48279	651.4	227.91	2522.66	23.97	778.8		355	0.449784	42.4685	0.00148588	0.00930764	19.1381	0.0307781
Hainan	2012	327	12.11	24.01	163.04	12.5	3.5	701	218.15	2855.54	21.23	911.673		327	0.504373	74.7376	0.00232582	0.00437746	0.00122569	0.0232869
Hainan	2013	192	13.04	26.69	299.04	7.1	5.6	742.7	199.41	3177.56	23.18	1011.17		192	0.488572	149.962	0.00402639	0.00223442	0.00176236	0.0229239
Hainan	2014	176	8.28	25.45	322.06	20.4	1.3	814.7	195.59	3500.72	23.28	1099.74		176	0.325344	164.661	0.00395311	0.00582737	0.000371352	0.0211686
Hainan	2015	210	16.97	33	360.33	25	1.6	881.7	189.95	3702.76	31.54	1239.43		210	0.514242	189.697	0.00408676	0.00675172	0.00043211	0.0254472
Hainan	2016	237.67	23.1	38.53	371.18	40.1	3.4	977.63	187.45	4053.2	37.31	1376.48		237.67	0.599533	198.015	0.00379673	0.00989342	0.000838843	0.0271054
Hainan	2017	289.22			462.31	30.84	0.3576	993.25	183.53	4462.54	35.7221	1443.97		289.22	0.599833	251.899	0.00465452	0.00691086	8.01337e-05	0.0247388
Hainan	2018	274	27.24	45.39	840.36	26.4308	0.6258	1020.23	177.09	4832.05	61.2419	1691.3		274	0.600132	474.538	0.00823697	0.00546989	0.00012951	0.0362099
Hainan	2019	360	28	45.14	976.67	17.627	0.0476	1119.07	175.15	5308.93	64.9827	1858.6		360	0.620292	557.619	0.00872751	0.00332025	8.96603e-06	0.0349633
Hainan	2020	423	25.06	40.67	1159.33	25.8893	1.1091	1178.4	171	5532.39	57.84	1972.46		423	0.616179	677.971	0.00983817	0.00467959	0.000200474	0.0293238
Hainan	2021	338.4	25.39	41.25	1458.21	214.6	4.9	1300.7	169	6475.2	50.5462	1971.37		338.4	0.615515	862.846	0.011211	0.0331418	0.000756733	0.0256402
Chongqing	2011	1238	69.3	127.95	154.33	126.48	38226	805.3	568.95	10011.4	100.81	2570.24		1238	0.541618	27.1254	0.00191643	0.0126336	3.81826	0.039222
Chongqing	2012	1517	89.33	171.43	190.04	111.4	7.9	892.3	531.18	11409.6	128.69	3046.36		1517	0.521087	35.7769	0.00212978	0.00976371	0.000692399	0.0422439
Chongqing	2013	367	97.58	199.76	264.73	92.6	5	955.3	495.08	12783.3	114.55	3062.28		367	0.488486	53.4722	0.00277117	0.00724385	0.000391137	0.0374067
Chongqing	2014	349	112.1	226.06	229.03	94.8	6	1006.4	463.78	14262.6	105.51	3304.39		349	0.495886	49.3833	0.00227574	0.00664675	0.000420681	0.0319303
Chongqing	2015	319	103.16	218.8	304.29	94.5	3.7	1168.7	440.3	15717.3	140.73	3792		319	0.471481	69.1097	0.00260366	0.00601249	0.00023541	0.0371123
Chongqing	2016	282.14	100	226.82	314.15	143.4	6.1	1324.66	419.19	17740.6	136.2	4001.81		282.14	0.440878	74.9422	0.00237155	0.00808316	0.000343844	0.0340346
Chongqing	2017	1920.59			410.77	159.07	4.9057	1300.33	402.91	19424.7	154.95	4336.28		1920.59	0.428674	101.951	0.00315897	0.00818905	0.000252549	0.0357334
Chongqing	2018	1830	83.24	199.87	618	164.387	3.7461	1405.44	390.62	20363.2	160.188	4540.95		1830	0.416471	158.21	0.0043972	0.00807277	0.000183964	0.0352764
Chongqing	2019	307	83.06	193.85	620.03	208.709	4.0176	1581.15	381.48	23605.8	172.952	4847.68		307	0.428476	162.533	0.00392139	0.00884146	0.000170196	0.0356773
Chongqing	2020	346	70.21	166.83	696.73	206.309	2.0657	1836.8	378	25002.8	179.71	4893.95		346	0.420848	184.32	0.00379317	0.00825145	8.26188e-05	0.0367208
Chongqing	2021	697.403	62.91	145.98	915.06	82.7	16.7	1963.3	366	27894	163.745	4835.06		697.403	0.430949	250.016	0.00466083	0.00296479	0.000598695	0.0338662
Sichuan	2011	386	207.02	387.53	1762.59	100.31	110608	2900.4	1972	21026.7	115.8	4674.92		386	0.534204	89.3808	0.00607706	0.00477061	5.26036	0.0247705
Sichuan	2012	451	250.8	497.13	2317.78	119.4	18.8	3198.9	1905	23872.8	135.94	5450.99		451	0.504496	121.668	0.00724555	0.00500151	0.000787507	0.0249386
Sichuan	2013	1700	294.96	574.86	2733.93	148.1	23.2	3323.6	1854	26392.1	159.95	6220.91		1700	0.513099	147.461	0.00822581	0.00561153	0.000879052	0.0257117
Sichuan	2014	1801	419.08	706.72	2768.19	133.4	11.8	3598.7	1804	28536.7	168.69	6796.61		1801	0.592993	153.447	0.00769219	0.00467469	0.000413503	0.0248197
Sichuan	2015	1857	358.99	653.8	2948.67	210.8	11.6	3745.3	1758.4	30053.1	169.31	7497.51		1857	0.549082	167.691	0.00787299	0.00701425	0.000385983	0.0225822
Sichuan	2016	1869.34	336.14	607.19	3124.93	220.3	12.7	4005.42	1709	32934.5	166.35	8008.89		1869.34	0.553599	182.851	0.00780175	0.00668903	0.000385613	0.0207707
Sichuan	2017	1399.92			3547.68	317.74	16.3097	4365.11	1661.5	36980.2	197.747	8694.76		1399.92	0.545257	213.523	0.00812736	0.00859216	0.000441038	0.0227432
Sichuan	2018	1572	316.35	589.2	3770.32	330.95	12.326	4544.32	1618	40678.1	226.905	9707.5		1572	0.536914	233.023	0.00829677	0.00813582	0.000303013	0.0233741
Sichuan	2019	1691	325.29	604.18	2695.68	383.17	24.4414	4937.7	1579.5	46615.8	267.006	10348.2		1691	0.538399	170.667	0.00545938	0.00821975	0.000524316	0.0258023
Sichuan	2020	1777	298.71	547.6	3351.81	472.037	8.1009	5700.9	1542	48598.8	264.02	11198.5		1777	0.545489	217.368	0.00587944	0.00971295	0.000166689	0.0235763
Sichuan	2021	2096.03	295.98	534.89	4579.75	37.9	13.2	5818.1	1506	53850.8	218.549	11215.7		2096.03	0.553347	304.1	0.00787156	0.000703797	0.000245122	0.019486
Guizhou	2011	752	95.63	127.18	21.19	37.9	13.2	726.9	1149.85	5701.84	55.45	2249.4		752	0.751926	1.84285	0.000291512	0.00664698	0.00231504	0.024651
Guizhou	2012	793	122.25	165.87	68.76	35.73	124663	892.7	1092.21	6852.2	65.73	2755.68		793	0.737023	6.29549	0.000770248	0.00521438	18.1931	0.0238525
Guizhou	2013	505	139.57	197.02	161.93	66.8	19.6	1032.6	1039.88	8086.86	66.44	3082.66		505	0.708405	15.572	0.00156818	0.00826031	0.00242368	0.0215528
Guizhou	2014	666	156.17	224.14	439.8	84	18.5	1317.2	990.81	9266.39	85.34	3542.8		666	0.696752	44.3879	0.0033389	0.00906502	0.00199646	0.0240883
Guizhou	2015	803	168.97	238.26	518.94	87.7	10.7	1712.7	937.58	10502.6	96.49	3939.5		803	0.709183	55.3489	0.00302995	0.00835035	0.0010188	0.024493
Guizhou	2016	1089.88	143.78	209.74	646.17	94	5.7	1944.32	883.02	11776.7	127.09	4262.36		1089.88	0.685515	73.1773	0.00332337	0.00798184	0.000484005	0.0298168
Guizhou	2017	954.54			829.67	86	5.3	2139.97	828.02	13540.8	125.394	4612.52		954.54	0.696274	100.199	0.00387702	0.00635116	0.000391409	0.0271855
Guizhou	2018	972	138.84	196.37	1189.82	84.15	6.6125	2272.97	764.96	14806.5	134.381	5029.68		972	0.707033	155.54	0.00523465	0.00568333	0.000446596	0.0267177
Guizhou	2019	1668	139.17	195.34	1363.53	85.1807	8.9572	2408.03	700.45	16769.3	188.53	5948.74		1668	0.71245	194.665	0.00566243	0.00507955	0.000534141	0.0316924
Guizhou	2020	1941	138.72	191.46	1669.78	80.2941	15.4911	2675.6	634	17826.6	146.15	5739.5		1941	0.724538	263.372	0.00624077	0.00450418	0.00086899	0.0254639
Guizhou	2021	1691.56	141.84	193.31	1829.34	125.502	9.78	2877.7	618	19586.4	158.739	5590.01		1691.56	0.733744	296.01	0.00635695	0.00640761	0.000499325	0.0283968
Yunnan	2011	960	136.01	170.55	605.48	58	13.7	1424	1689.34	8893.12	95.86	2929.6		960	0.797479	35.8412	0.00425197	0.0065219	0.00154052	0.0327212
Yunnan	2012	779	177.26	228.16	712.87	48.73	197259	1671	1610	10309.5	101.12	3572.66		779	0.776911	44.2776	0.00426613	0.00472672	19.1338	0.0283039
Yunnan	2013	873	229.71	292.54	1030.53	35.7	23.9	1912.8	1559.25	11832.3	105.29	4096.51		873	0.785226	66.0914	0.00538755	0.00301716	0.00201989	0.0257023
Yunnan	2014	968	285.15	356.79	1106.38	56.4	24.4	2045.4	1515.27	12814.6	108.88	4437.98		968	0.79921	73.0154	0.00540911	0.00440123	0.00190408	0.0245337
Yunnan	2015	1039	299.27	366.09	1195.08	70	21.6	2098.2	1478.41	13619.2	134.08	4712.83		1039	0.817477	80.8355	0.00569574	0.00513981	0.001586	0.02845
Yunnan	2016	1091.72	258.54	321.48	1172.5	70.3	12.7	2242.22	1474.04	14788.4	150.13	5018.86		1091.72	0.804218	79.5433	0.00522919	0.00475372	0.00085878	0.0299132
Yunnan	2017	1229.55			1174.05	101.1	6	2388.55	1380.11	16376.3	179.485	5712.97		1229.55	0.793569	85.0693	0.00491533	0.00617354	0.000366382	0.0314171
Yunnan	2018	1365	239.01	305.28	1188.01	112.43	9.8665	2552.58	1295.3	17881.1	169.805	6075.03		1365	0.782921	91.717	0.00465415	0.00628764	0.000551783	0.0279513
Yunnan	2019	1507	263.42	332.17	1645.99	124.882	11.9331	3096.08	1260.51	23223.8	205.158	6770.09		1507	0.793028	130.581	0.00531637	0.00537734	0.000513832	0.0303035
Yunnan	2020	1720	238.9	299.46	1767.24	111.377	14.2339	3663.2	1226	24521.9	163.97	6974.02		1720	0.797769	144.147	0.00482431	0.00454192	0.000580457	0.0235115
Yunnan	2021	1661.01	227.61	288.49	1932.46	140.27	7.1485	3902.5	1187	27146.8	136.101	6634.36		1661.01	0.78897	162.802	0.00495185	0.00516711	0.000263328	0.0205146
Shaanxi	2011	899	97.2	114.97	159.5	107	23.7	1237.5	835	12512.3	96.13	2930.81		899	0.845438	19.1018	0.00128889	0.00855159	0.00189414	0.0327998
Shaanxi	2012	834	153.3	184.76	309.38	123.35	271266	1372.5	809	14453.7	94.14	3323.8		834	0.829725	38.2423	0.00225413	0.00853416	18.768	0.028323
Shaanxi	2013	934	153.58	190.58	539.47	141.1	41.8	1528.6	791	16205.5	109.77	3665.07		934	0.805856	68.201	0.00352918	0.00870695	0.00257938	0.0299503
Shaanxi	2014	1007	174.35	219.55	567.66	203.5	33.4	1637.8	795	17689.9	112.51	3962.5		1007	0.794124	71.4038	0.00346599	0.0115037	0.00188808	0.0283937
Shaanxi	2015	1072	193.68	236.92	540.45	169.9	28	1673.2	803	18021.9	150.77	4376.06		1072	0.817491	67.3039	0.00323004	0.00942744	0.00155367	0.0344534
Shaanxi	2016	1138.05	158.79	202.46	648.24	190.3	19.5	1776.29	805	19399.6	126.79	4389.37		1138.05	0.784303	80.5267	0.0036494	0.00980949	0.00100518	0.0288857
Shaanxi	2017	1199.75			748.41	213.2	17.2	1830.62	805	21898.8	162.519	4833.19		1199.75	0.785384	92.9702	0.00408829	0.00973569	0.000785431	0.0336256
Shaanxi	2018	1034	169.31	215.28	1113.05	139.94	16.7776	1927.77	804	24438.3	176.016	5302.44		1034	0.786464	138.439	0.00577377	0.00572625	0.000686528	0.0331952
Shaanxi	2019	927	146.59	193.46	1418.97	157.392	29.461	2098.01	803	25793.2	245.484	5718.52		927	0.757728	176.709	0.00676341	0.00610206	0.0011422	0.0429279
Shaanxi	2020	1021	121.14	158.84	1796.9	217.397	19.4957	2381.6	632	26181.9	190.34	5930.32		1021	0.762654	284.32	0.00754493	0.00830333	0.000744626	0.0320961
Shaanxi	2021	1103.02	118.06	155.29	2193.34	231.101	6.4414	2532.5	611	29801	176.25	6069.22		1103.02	0.760255	358.975	0.00866077	0.00775483	0.000216147	0.0290399
Gansu	2011	628	49.49	55.76	165.8	38.6	10.5	558.3	844.78	5020.37	84.99	1791.24		628	0.887554	19.6264	0.00296973	0.00768868	0.00209148	0.0474476
Gansu	2012	964	67.72	78.51	378.29	69.97	210984	626.7	820.91	5650.2	72	2059.56		964	0.862565	46.0818	0.00603622	0.0123836	37.341	0.0349589
Gansu	2013	1080	79.12	91.02	573.01	82.1	18.2	698.3	801.21	6330.69	69.82	2309.62		1080	0.86926	71.5181	0.00820579	0.0129686	0.00287488	0.03023
Gansu	2014	1607	94.92	108.54	676.49	68.1	17.6	739.7	782.17	6836.82	73.21	2541.49		1607	0.874516	86.4889	0.00914546	0.00996077	0.0025743	0.0288059
Gansu	2015	2097	91.22	100.91	769.24	82.3	4.1	996	768.03	6790.32	95.35	2958.31		2097	0.903974	100.158	0.00772329	0.0121202	0.000603801	0.0322312
Gansu	2016	2507.23	91.71	101.22	844.21	69.6	11	1027.73	750.42	7200.37	95.25	3150.03		2507.23	0.906046	112.498	0.00821432	0.00966617	0.0015277	0.0302378
Gansu	2017	2586.83			925.33	61	7.5	896	733.48	7459.9	102.198	3304.44		2586.83	0.882735	126.156	0.0103273	0.00817705	0.00100538	0.0309273
Gansu	2018	2463	90.97	105.85	1152.97	76.85	6.7193	962.28	720.69	8246.07	127.822	3772.23		2463	0.859424	159.981	0.0119816	0.00931959	0.000814849	0.033885
Gansu	2019	2250	98.49	114.75	1669.55	77.4448	4.8765	1087.61	706.1	8718.3	106.516	3951.6		2250	0.858301	236.447	0.0153506	0.00888302	0.000559341	0.0269552
Gansu	2020	2106	72.67	88.83	1912.48	90.6181	3.3844	1237.3	597	9016.7	114.03	4163.4		2106	0.818079	320.348	0.0154569	0.01005	0.000375348	0.0273887
Gansu	2021	2914.53	58.75	71.19	2280.72	86.5108	5.3787	1406.8	580	10243.3	82.099	4032.56		2914.53	0.825256	393.228	0.0162121	0.00844559	0.000525094	0.020359
Qinghai	2011	73	53.79	76.05	69.44	11.2	2.8	155.1	121.82	1670.44	41.76	967.47		73	0.707298	57.0021	0.00447711	0.00670482	0.00167621	0.0431641
Qinghai	2012	80	71.35	105.85	88.62	12.29	21880	176.9	115.09	1893.54	43.99	1159.05		80	0.674067	77.0006	0.00500961	0.00649049	11.5551	0.0379535
Qinghai	2013	90	69.96	105.43	125.07	20.5	3	207.6	116.6	2122.06	66.78	1228.05		90	0.663568	107.264	0.00602457	0.00966042	0.00141372	0.054379
Qinghai	2014	117	82.7	129.39	140.61	15	7.5	219	116.2	2303.32	56.73	1347.43		117	0.639153	121.007	0.00642055	0.00651234	0.00325617	0.0421024
Qinghai	2015	122	81.76	134.25	208.03	20.9	4.9	212.2	115.09	2417.05	87.36	1515.16		122	0.609013	180.754	0.00980349	0.0086469	0.00202726	0.0576573
Qinghai	2016	147.28	87.79	128.01	280.89	18.3	9.6	224.69	115.16	2572.49	73.41	1524.8		147.28	0.685806	243.913	0.0125012	0.00711373	0.00373179	0.048144
Qinghai	2017	184.47			334.87	17.9	1.5	242.04	114.79	2624.83	60.9256	1530.44		184.47	0.708113	291.724	0.0138353	0.00681949	0.000571466	0.0398093
Qinghai	2018	186	119	162.92	514.91	9.99	2.3118	271.96	110.14	2865.23	63.5099	1647.43		186	0.73042	467.505	0.0189333	0.00348663	0.000806846	0.0385509
Qinghai	2019	223	113.68	156.64	809.5	16.1828	3.8903	306.03	105.4	2965.95	69.3826	1863.67		223	0.725741	768.027	0.0264517	0.00545619	0.00131165	0.0372291
Qinghai	2020	298	118.69	162.11	941.43	10.7509	0.2897	338.7	71	3005.92	73.51	1932.84		298	0.732157	1325.96	0.0277954	0.00357658	9.63765e-05	0.0380321
Qinghai	2021	276.531	135.56	180.34	1002.22	14.7759	1.1826	358.2	69	3346.63	72.1726	1854.52		276.531	0.751691	1452.49	0.0279793	0.00441515	0.00035337	0.0389171
Ningxia	2011	170	61.03	105.22	67.18	17.4	3.9	183.9	163.8	2102.21	35.23	705.91		170	0.580023	41.0134	0.00365307	0.008277	0.00185519	0.0499072
Ningxia	2012	189	90.76	156.94	154.54	16.81	69160	199.2	155.5	2341.29	35.37	864.362		189	0.57831	99.3826	0.00775803	0.0071798	29.5393	0.0409204
Ningxia	2013	211	127.69	210.35	246.35	27.8	16.5	222.2	147.3	2577.57	32.93	922.482		211	0.607036	167.244	0.0110869	0.0107854	0.00640138	0.0356972
Ningxia	2014	267	175.32	278.7	309	24.6	27.3	229.6	134.5	2752.1	34.6	1000.45		267	0.629064	229.74	0.0134582	0.00893863	0.0099197	0.0345844
Ningxia	2015	324	200.67	298.64	328.64	35.1	10.4	252.4	125.5	2911.77	45.49	1138.49		324	0.671946	261.865	0.0130206	0.0120545	0.00357171	0.0399564
Ningxia	2016	385.32	197.37	293.61	396.08	27.2	24.2	256.27	117.6	3168.59	36.69	1254.54		385.32	0.672218	336.803	0.0154556	0.00858426	0.00763747	0.0292458
Ningxia	2017	453.83			536.47	44.8	8.6	266.27	106.3	3443.56	57.6074	1372.78		453.83	0.700845	504.675	0.0201476	0.0130098	0.00249742	0.0419639
Ningxia	2018	491	213.13	292.17	698.08	34.23	7.9088	296.13	98.3	3705.18	72.3808	1419.06		491	0.729473	710.153	0.0235734	0.00923842	0.00213453	0.0510062
Ningxia	2019	514	217.96	315.23	829.47	19.7199	6.2335	297.66	90.6	3748.48	54.0388	1438.29		514	0.691432	915.53	0.0278664	0.00526077	0.00166294	0.0375715
Ningxia	2020	646	202.79	289.72	836.7	47.3767	6.0458	356.2	83	3920.55	49.48	1480.36		646	0.699952	1008.07	0.0234896	0.0120842	0.00154208	0.0334243
Ningxia	2021	651.142	233.17	328.17	897.12	36.1573	6.536	383.7	81	4522.31	47.7084	1427.89		651.142	0.710516	1107.56	0.0233808	0.00799532	0.00144528	0.0334118
Xinjiang	2011	709	61.03	105.22	1523.6	119.8	10.6	1087.5	600.97	6610.05	53.67	2284.49		709	0.580023	253.523	0.0140101	0.0181239	0.00160362	0.0234932
Xinjiang	2012	1124	90.76	156.94	1923.32	195.15	79106	1249.5	607.14	7505.31	64.12	2720.07		1124	0.57831	316.784	0.0153927	0.0260016	10.54	0.0235729
Xinjiang	2013	1259	127.69	210.35	2629.51	203.4	22	1378.8	581.8	8443.84	68.99	3067.12		1259	0.607036	451.961	0.019071	0.0240886	0.00260545	0.0224934
Xinjiang	2014	1496	175.32	278.7	3182.45	171.4	31.7	1466.6	574.1	9273.46	70.86	3317.79		1496	0.629064	554.337	0.0216995	0.0184829	0.00341836	0.0213576
Xinjiang	2015	1580	191.99	298.64	3505.2	160.4	15.8	1598.7	569.55	9324.8	71.51	3804.87		1580	0.642881	615.433	0.0219253	0.0172014	0.00169441	0.0187943
Xinjiang	2016	1681.71	197.4	293.61	3614.19	154.7	14.6	1691.8	573.87	9649.7	65.07	4138.25		1681.71	0.67232	629.792	0.021363	0.0160316	0.001513	0.015724
Xinjiang	2017	1765.3			3992.41	250.9	13.5	1640.33	546.2	10882	54.6583	4637.24		1765.3	0.700896	730.943	0.0243391	0.0230565	0.00124059	0.0117868
Xinjiang	2018	1456	213.13	292.17	4850.94	100.55	14.8555	1790.96	539.62	12199.1	94.3276	5012.45		1456	0.729473	898.955	0.0270857	0.00824242	0.00121776	0.0188187
Xinjiang	2019	1442	217.95	315.23	6683.46	104.906	14.9567	1888.39	489.16	13597.1	87.8639	5315.49		1442	0.6914	1366.31	0.0353924	0.00771533	0.00109999	0.0165298
Xinjiang	2020	1579	202.79	289.72	7869.57	148.059	6.4729	2098.2	460	13797.6	82.59	5533.16		1579	0.699952	1710.78	0.0375063	0.0107308	0.000469133	0.0149264
Xinjiang	2021	1807.55	233.17	328.17	7037.93	117.898	11.0892	2488.4	455	15983.6	93.4783	5376.91		1807.55	0.710516	1546.8	0.028283	0.00737614	0.000693784	0.0173851
